# Supplementary material for: Differences in caecal microbiota composition and Salmonella carriage between experimentally infected inbred lines of chickens
Source: Genet Sel Evol. 2022 Jan 29;54:7. doi: 10.1186/s12711-022-00699-6 (PMC8801081; doi:10.1186/s12711-022-00699-6)
Supplement: Supplementary file 2 — Additional file 2. Metadata associated with all samples. [file 12711_2022_699_MOESM2_ESM.txt]

id_animal	id_16S	exp	iso	line	sex	salmo	class_line6
2386		1	1	6	F	19.24398625
2387	GABI214718_S9_L001	1	1	6	M	52042.55319	high
2389	GABI214719_S17_L001	1	1	6	F	483108.1081	high
2390		1	1	6	M	17543.8596499999
2392		1	1	6	F	182400
2397	GABI214722_S41_L001	1	1	6	F	3207.048458
2398		1	1	6	M	24.03433476
2400		1	1	6	F	92.18106996
2402		1	1	6	F	5040000
2404	GABI214726_S73_L001	1	1	6	M	277288.1356	high
2405	GABI214727_S81_L001	1	1	6	M	136240	high
2407	GABI214728_S89_L001	1	1	6	M	808400	high
2408		1	1	6	F	340.2061856
2410		1	1	6	F	389.9497487
2412	GABI214731_S18_L001	1	1	6	F	1682.352941
2413	GABI214732_S26_L001	1	1	6	M	135.9223301	low
2414		1	1	6	F	147.0588235
2415		1	1	6	M	3461.538462
2416		1	1	6	F	1915.09434
2419	GABI214736_S58_L001	1	1	6	F	1607912.088	high
2421	GABI214737_S66_L001	1	1	6	F	0	low
2422	GABI214738_S74_L001	1	1	6	F	39.66942149	low
2423	GABI214739_S82_L001	1	1	6	M	115.6626506	low
2424	GABI214740_S90_L001	1	1	6	F	2299.401198
2426		1	1	6	F	81.3559322
2427	GABI214742_S11_L001	1	1	6	F	70.88607595	low
2429	GABI214743_S19_L001	1	1	6	M	30.43478261	low
2430		1	2	6	F	83.55555556
2431	GABI214745_S35_L001	1	2	6	M	130336.1345	high
2432		1	2	6	M	803619.9095
2434		1	2	6	M	2348.93617
2435		1	2	6	M	79.60199005
2436		1	2	6	M	47247.86325
2437	GABI214750_S75_L001	1	2	6	M	119.1111111	low
2438	GABI214751_S83_L001	1	2	6	M	37.85488959	low
2439	GABI214752_S91_L001	1	2	6	M	251.6853933	low
2441	GABI214753_S4_L001	1	2	6	M	773433.9623	high
2442	GABI214754_S12_L001	1	2	6	M	15251.23153	high
2443	GABI214755_S20_L001	1	2	6	F	32391.48936	high
2444	GABI214756_S28_L001	1	2	6	M	7150.259067
2446	GABI214757_S36_L001	1	2	6	F	132.7731092	low
2460	GABI214758_S44_L001	1	2	6	M	7715.976331
2449	GABI214759_S52_L001	1	2	6	F	26027.64977	high
2450	GABI214760_S60_L001	1	2	6	F	565454.5455	high
2452		1	2	6	F	113.2616487
2453	GABI214762_S76_L001	1	2	6	F	146.1928934	low
2455	GABI214763_S84_L001	1	2	6	M	80789.47368	high
2456	GABI214764_S92_L001	1	2	6	F	6358.62069
2458		1	2	6	M	186108.3744
2459	GABI214766_S13_L001	1	2	6	M	2552.380952
2461	GABI214767_S21_L001	1	2	6	F	1487.603306
2462	GABI214768_S29_L001	1	2	6	M	72.42798354	low
2464	GABI214769_S37_L001	1	2	6	M	29.76744186	low
2465	GABI214770_S45_L001	1	2	6	F	183157.8947	high
2467	GABI214771_S53_L001	1	2	6	M	28098.15951	high
2470	GABI214772_S61_L001	1	2	6	F	107.2340426	low
2473	GABI214773_S69_L001	1	2	6	F	95.08196721	low
2476	GABI214774_S77_L001	1	3	N		48.69565217
2477	GABI214775_S85_L001	1	3	N	F	133.3333333
2504	GABI214776_S93_L001	1	3	N	F	368.4210526
2481	GABI214777_S6_L001	1	3	N		265.9340659
2485		1	3	N	F	124.4444444
2486	GABI214779_S22_L001	1	3	N	M	37.33333333
2488	GABI214780_S30_L001	1	3	N	F	110.1123596
2489		1	3	N	M	0
2493	GABI214782_S46_L001	1	3	N	M	187.1244635
2494		1	3	N	M	297.8723404
2496	GABI214784_S62_L001	1	3	N	M	129.787234
2497		1	3	N	F	174.4966443
2500		1	3	N	M	103.0674847
2502	GABI214787_S86_L001	1	3	N	M	171.1711712
2503	GABI214788_S94_L001	1	3	N	F	0
2506	GABI214789_S7_L001	1	3	N	M	29.44785276
2507	GABI214790_S15_L001	1	3	N	F	190.2097902
2498		1	3	N	M	80.85106383
2510	GABI214792_S31_L001	1	3	N	F	81.45454545
2511		1	3	N	F	63.92694064
2513		1	3	N	M	206.779661
2514	GABI214795_S55_L001	1	3	N	M	192.5925926
2517	GABI214796_S63_L001	1	3	N	F	0
2520		1	3	N	M	228.8770053
2521	GABI214799_S79_L001	1	3	N	F	198.974359
2523	GABI214800_S87_L001	1	3	N	M	0
2524		1	4	N	M	137.1428571
2526	GABI214802_S8_L001	1	4	N	F	278.2608696
2527	GABI214803_S16_L001	1	4	N	F	67.79661017
2529	GABI214804_S24_L001	1	4	N	M	195.2606635
2530	GABI214805_S32_L001	1	4	N	M	29.26829268
2532		1	4	N	F	67.03910615
2533	GABI214807_S48_L001	1	4	N	F	310.6796117
2535	GABI214808_S56_L001	1	4	N	F	405.2863436
2536	GABI214809_S64_L001	1	4	N	F	1776
2538	GABI214810_S72_L001	1	4	N	M	466.6666667
2540	GABI214811_S80_L001	1	4	N	M	611.4649682
2541	GABI214812_S88_L001	1	4	N	F	656.0846561
2542	GABI214813_S245_L001	1	4	N	F	428.9855072
2544	GABI214814_S97_L001	1	4	N	F	187.0967742
2545	GABI214815_S105_L001	1	4	N	M	774.2857143
2546	GABI214816_S113_L001	1	4	N	M	489.9408284
2548	GABI214817_S121_L001	1	4	N	M	169.0909091
2549	GABI214818_S129_L001	1	4	N	M	764.6258503
2550	GABI214819_S137_L001	1	4	N	F	137.4233129
2551	GABI214820_S145_L001	1	4	N	M	291.2820513
2553	GABI214821_S153_L001	1	4	N	M	423.7837838
2554	GABI214822_S161_L001	1	4	N	F	1698.360656
2555	GABI214823_S169_L001	1	4	N	F	560
2537	GABI214824_S177_L001	1	4	N	M	599.0243902
2558	GABI214825_S185_L001	1	4	N	F	629.9212598
2559	GABI214826_S98_L001	1	4	N	F	1024.390244
2560	GABI214827_S106_L001	1	4	N	F	380.6167401
2561		1	4	N	M	721.2598425
2563		1	4	N	M	451.2820513
2564	GABI214830_S130_L001	1	4	N	M	1323.943662
2992	GABI214831_S138_L001	2	1	N	M	1112.631099
2994	GABI214832_S146_L001	2	1	N	F	11403.92157
2995	GABI214833_S154_L001	2	1	N	M	284.8167539
3001	GABI214834_S162_L001	2	1	N	M	355.0295858
3005	GABI214835_S170_L001	2	1	N	F	458.829129
3009		2	1	N	F	13118.71943
3010		2	1	N	F	734.0748231
3013		2	1	N	F	4870.301747
3016	GABI214839_S107_L001	2	1	N	M	353.7091988
3017	GABI214840_S115_L001	2	1	N	M	12572.53385
3021	GABI214841_S123_L001	2	1	N	M	817.0377541
3029	GABI214842_S131_L001	2	1	N	F	4127.139364
3032	GABI214843_S139_L001	2	1	N	M	394.707828
3035	GABI214844_S147_L001	2	1	N	M	404.040404
3038		2	1	N	M	817.0550322
3041	GABI214846_S163_L001	2	1	N	F	583.6415947
3044	GABI214847_S171_L001	2	1	N	M	881.3559322
3048	GABI214848_S179_L001	2	1	N	F	633.0036439
3050	GABI214849_S187_L001	2	1	N	M	855.84563
3055	GABI214850_S100_L001	2	1	N	F	2576.744186
3057	GABI214851_S108_L001	2	1	N	M	643.6781609
3060	GABI214852_S116_L001	2	1	N	F	749.5219885
3061	GABI214853_S124_L001	2	1	N	M	1494.809689
3068	GABI214854_S132_L001	2	1	N	F	514.9763531
3071	GABI214855_S140_L001	2	1	N	M	615.3846154
3072	GABI214856_S148_L001	2	1	N	F	810.9477952
3075	GABI214857_S156_L001	2	1	N	F	1425.206125
3078	GABI214858_S164_L001	2	1	N	F	822.6779252
3079	GABI214859_S172_L001	2	1	N	F	700.077101
3082	GABI214860_S180_L001	2	1	N	M	260.758415
2993	GABI214861_S188_L001	2	2	N	F	347.9069767
2996	GABI214862_S101_L001	2	2	N	F	276.5486726
2997	GABI214863_S109_L001	2	2	N	M	677.3211568
3003	GABI214864_S117_L001	2	2	N	F	369.9421965
3006	GABI214865_S125_L001	2	2	N	F	584.4897959
3011		2	2	N	F	179.2717087
3012	GABI214867_S141_L001	2	2	N	F	558.5392052
3014	GABI214868_S149_L001	2	2	N	F	455.5593106
3018	GABI214869_S157_L001	2	2	N	M	668.0161943
3019	GABI214870_S165_L001	2	2	N	F	665.0943396
3022	GABI214871_S173_L001	2	2	N	M	525.8003766
3030	GABI214872_S181_L001	2	2	N	F	1081.081081
3036	GABI214873_S189_L001	2	2	N	M	3039.577836
3039	GABI214874_S102_L001	2	2	N	M	663.9784946
3042	GABI214875_S110_L001	2	2	N	M	425.2758275
3045	GABI214876_S118_L001	2	2	N	M	257.8875171
3049	GABI214877_S126_L001	2	2	N	M	482.0031299
3051	GABI214878_S134_L001	2	2	N	F	727.9480037
3054	GABI214879_S142_L001	2	2	N	M	651.5502082
3056	GABI214881_S150_L001	2	2	N	M	454.0654699
3059	GABI214882_S158_L001	2	2	N	M	813.2387707
3063	GABI214883_S166_L001	2	2	N	F	2814.814815
3064	GABI214884_S174_L001	2	2	N	M	526.1489699
3069	GABI214885_S182_L001	2	2	N	F	69.45018603
3073		2	2	N	F	1023.316062
3074	GABI215966_S103_L001	2	2	N	F	220.2043133
3076		2	2	N	F	1387.00291
3080		2	2	N	M	432.6241135
3081	GABI215969_S127_L001	2	2	N	F	241.5153907
3083	GABI215970_S135_L001	2	2	N	M	280.620155
2903	GABI215971_S143_L001	2	3	6	F	266.1902635
2908	GABI215972_S151_L001	2	3	6	F	359.0413943
2909	GABI215973_S159_L001	2	3	6	F	200.5483745
2910	GABI215974_S167_L001	2	3	6	F	525.4237288
2913	GABI215975_S175_L001	2	3	6	F	4395.694516
2916	GABI215976_S183_L001	2	3	6	M	242.8702852
2919	GABI215977_S191_L001	2	3	6	M	741.7923691
2930	GABI215978_S104_L001	2	3	6	F	370.0623701
2935		2	3	6	M	1781.781782
2936	GABI215980_S120_L001	2	3	6	M	439.2288349
2940	GABI215981_S128_L001	2	3	6	F	342.9033562
2942	GABI215982_S136_L001	2	3	6	F	772.1587819
2955	GABI215983_S144_L001	2	3	6	M	2476.076555
2956	GABI215984_S152_L001	2	3	6	F	326261.586
2957	GABI215985_S160_L001	2	3	6	M	6139.359699
2958	GABI215986_S168_L001	2	3	6	F	1712.393567
2965	GABI215987_S176_L001	2	3	6	M	837.2521899
2967	GABI215988_S184_L001	2	3	6	M	746.8499427
2972	GABI215989_S246_L001	2	3	6	F	840.0801603
2975	GABI215990_S193_L001	2	3	6	M	1964.356436
2976	GABI215991_S194_L001	2	3	6	F	737.0242215
2979		2	3	6	F	577.7368905
2981	GABI215993_S196_L001	2	3	6	M	663.0901288
2984	GABI215994_S197_L001	2	3	6	F	998.065764
2985	GABI215995_S198_L001	2	3	6	M	887.5379939
2986	GABI215996_S199_L001	2	3	6	M	800
2989	GABI215997_S200_L001	2	3	6	F	248.7046632
2906	GABI215998_S201_L001	2	4	6	F	44756.2777
2907	GABI215999_S202_L001	2	4	6	M	933755.9429
2912	GABI216000_S203_L001	2	4	6	F	1305.483029
2914	GABI216001_S204_L001	2	4	6	F	2582.056893
2915	GABI216002_S205_L001	2	4	6	M	825.285338
2917	GABI216003_S206_L001	2	4	6	M	142058.623
2921	GABI216004_S207_L001	2	4	6	M	2931.843575
2923	GABI216005_S208_L001	2	4	6	F	4262.877442
2925	GABI216006_S209_L001	2	4	6	M	785.9049653
2927	GABI216007_S210_L001	2	4	6	M	5598.845599
2928	GABI216008_S211_L001	2	4	6	F	905.9576563
2931		2	4	6	M	5831.43508
2937	GABI216010_S213_L001	2	4	6	M	867.9245283
2938	GABI216011_S214_L001	2	4	6	M	5510.835913
2943	GABI216012_S215_L001	2	4	6	M	3266.724587
2947	GABI216013_S216_L001	2	4	6	F	2335.381914
2948	GABI216014_S217_L001	2	4	6	M	1153.684211
2952	GABI216015_S218_L001	2	4	6	F	2352.941176
2960	GABI216016_S219_L001	2	4	6	F	8142.857143
2962	GABI216017_S220_L001	2	4	6	F	2482.416218
2966	GABI216018_S221_L001	2	4	6	F	63577.31459
2971	GABI216019_S222_L001	2	4	6	M	1501038.062
2973		2	4	6	M	3323.299217
2977	GABI216021_S224_L001	2	4	6	M	894.9450549
2978		2	4	6	M	1062.388592
2983	GABI216023_S226_L001	2	4	6	M	2534.21186
2987	GABI216024_S227_L001	2	4	6	M	1268.243583
2990		2	4	6	F	8807.55608
