# Supplementary material for: Differences in caecal microbiota composition and Salmonella carriage between experimentally infected inbred lines of chickens
Source: Genet Sel Evol. 2022 Jan 29;54:7. doi: 10.1186/s12711-022-00699-6 (PMC8801081; doi:10.1186/s12711-022-00699-6)
Supplement: Supplementary file 3 — Additional file 3. Unrarefied operational taxonomic unit table. [file 12711_2022_699_MOESM3_ESM.txt]

	Cluster_25	Cluster_667	Cluster_738	Cluster_417	Cluster_547	Cluster_917	Cluster_159	Cluster_290	Cluster_888	Cluster_1700	Cluster_1287	Cluster_739	Cluster_418	Cluster_351	Cluster_724	Cluster_856	Cluster_1374	Cluster_1833	Cluster_14	Cluster_861	Cluster_808	Cluster_341	Cluster_2256	Cluster_1508	Cluster_751	Cluster_794	Cluster_36	Cluster_322	Cluster_720	Cluster_131	Cluster_593	Cluster_1668	Cluster_1767	Cluster_157	Cluster_6	Cluster_460	Cluster_702	Cluster_312	Cluster_989	Cluster_296	Cluster_350	Cluster_2413	Cluster_1148	Cluster_1584	Cluster_1377	Cluster_1304	Cluster_344	Cluster_643	Cluster_1574
GABI214718_S9_L001	0	1	0	2	1	9	0	1	4	0	8	2	11	7	4	3	4	0	277	1	1	0	0	3	6	3	74	2	1	16	0	1	0	13	481	4	0	5	5	47	33	0	0	0	8	1	0	0	0
GABI214719_S17_L001	0	20	1	0	0	2	6	0	26	0	14	1	14	5	10	5	5	0	701	18	0	0	0	13	4	5	103	4	0	23	1	2	1	1	499	8	0	0	1	39	28	0	0	1	0	0	0	0	0
GABI214722_S41_L001	0	5	3	4	2	9	24	7	0	0	1	1	2	12	7	0	1	0	377	4	4	1	0	1	6	4	104	11	6	76	12	7	17	27	945	6	2	54	0	37	14	0	7	9	3	0	6	16	2
GABI214726_S73_L001	0	51	4	7	0	19	14	4	29	0	19	3	22	6	21	4	11	0	1423	62	0	0	0	23	5	6	323	15	4	71	1	5	5	5	653	5	0	3	0	62	14	0	0	8	1	0	0	0	0
GABI214727_S81_L001	1	11	9	9	13	13	46	24	19	9	13	3	8	30	29	7	10	0	949	21	3	1	0	9	12	2	159	26	12	128	5	8	2	61	1381	21	0	29	2	47	36	0	2	0	3	0	18	12	0
GABI214728_S89_L001	0	12	9	29	12	17	10	1	16	0	5	5	6	8	17	11	10	0	732	10	8	1	1	18	5	6	262	22	8	119	2	11	14	56	1562	19	0	13	3	73	43	1	0	1	3	1	6	1	0
GABI214731_S18_L001	1	10	5	4	0	16	5	1	12	2	10	5	11	1	12	5	5	0	730	16	0	0	0	12	5	4	94	5	0	40	0	4	1	13	575	4	0	2	0	35	26	0	0	0	1	0	0	1	0
GABI214732_S26_L001	0	10	4	3	0	2	22	6	15	16	42	4	29	38	4	8	7	0	772	20	0	0	0	8	5	15	214	21	1	60	3	2	9	9	907	9	0	17	12	55	30	0	3	0	15	6	1	9	0
GABI214736_S58_L001	0	0	8	0	0	4	0	2	36	0	18	2	23	10	2	11	8	0	1033	3	8	5	0	24	27	4	342	36	3	76	1	2	1	13	1793	17	0	24	5	188	91	0	2	5	1	0	0	0	0
GABI214737_S66_L001	0	8	0	17	2	9	16	6	5	0	14	8	12	20	3	5	2	0	398	15	1	2	1	1	2	1	167	11	1	50	1	1	2	11	645	5	0	17	2	27	13	0	2	1	1	0	1	0	0
GABI214738_S74_L001	0	11	1	0	0	0	1	0	13	0	16	0	22	10	7	5	5	0	508	14	0	0	0	9	3	0	56	2	0	14	0	0	3	0	298	2	0	4	3	18	10	0	0	0	0	0	0	0	0
GABI214739_S82_L001	0	4	2	4	0	2	12	1	0	1	0	1	1	11	1	3	0	0	250	2	2	3	1	1	0	0	34	0	0	31	1	0	12	4	574	1	5	11	2	5	2	0	7	0	0	0	0	3	0
GABI214740_S90_L001	0	9	11	1	0	1	45	10	17	1	9	1	16	5	9	4	10	0	736	23	1	3	0	10	3	7	281	13	1	34	0	1	2	0	326	1	0	3	2	45	21	0	0	7	11	2	0	3	0
GABI214742_S11_L001	0	0	1	0	0	0	3	0	0	0	0	0	0	0	0	0	0	0	35	0	0	0	0	1	0	0	19	0	0	33	1	1	5	13	1113	16	1	8	0	20	9	0	2	3	0	0	0	0	0
GABI214743_S19_L001	0	0	1	2	1	3	47	7	0	0	0	2	2	19	5	4	0	0	235	3	0	1	0	0	3	1	95	8	0	59	0	7	9	16	1361	12	1	41	4	6	10	0	0	0	2	2	4	3	0
GABI214745_S35_L001	1	4	0	3	0	2	1	3	1	1	11	2	11	6	6	7	5	0	638	9	0	0	0	3	6	2	159	13	1	43	0	5	0	7	1223	12	0	17	6	20	20	0	1	2	1	2	1	2	0
GABI214750_S75_L001	0	2	1	0	0	11	0	0	0	6	14	3	11	24	9	2	1	0	446	6	16	15	1	5	2	0	284	20	5	105	12	3	3	3	282	0	0	2	0	21	0	2	9	19	6	10	11	8	0
GABI214751_S83_L001	0	2	2	7	3	3	10	3	1	9	10	0	4	11	6	0	2	0	269	5	0	0	1	0	2	4	139	17	2	96	2	4	9	2	356	4	0	6	0	26	2	0	8	2	12	3	11	8	0
GABI214752_S91_L001	0	1	5	4	1	3	3	0	0	1	2	1	1	9	4	1	0	0	118	3	1	6	0	0	1	1	32	5	1	28	0	2	1	5	248	3	0	9	0	5	1	0	5	1	2	0	0	11	0
GABI214753_S4_L001	0	6	1	5	1	23	0	0	14	0	7	10	16	7	18	1	5	0	635	10	0	0	0	7	6	2	167	13	4	83	0	7	3	16	1045	10	0	7	9	67	39	0	0	0	1	0	0	0	0
GABI214754_S12_L001	0	7	2	2	0	1	3	4	10	0	3	1	22	5	8	5	14	0	721	18	0	0	0	13	11	5	146	14	0	20	0	2	0	1	597	8	0	3	7	55	42	0	0	0	0	0	0	0	0
GABI214755_S20_L001	0	15	1	1	1	0	6	1	12	0	15	0	23	18	9	10	3	0	799	21	0	0	0	10	7	6	202	32	1	40	0	2	7	7	922	7	0	11	4	27	19	0	0	0	0	0	0	0	0
GABI214756_S28_L001	0	21	5	13	1	14	21	3	11	0	9	1	10	13	6	7	4	0	709	17	3	7	2	6	7	4	369	35	5	99	1	7	11	19	1584	9	0	12	8	74	40	0	0	4	1	0	1	2	0
GABI214757_S36_L001	0	5	6	3	1	17	19	8	2	2	39	3	27	6	5	7	1	0	381	8	0	2	0	8	3	3	174	12	5	48	1	1	2	12	401	6	0	4	8	20	6	0	3	1	5	1	1	3	0
GABI214758_S44_L001	0	1	0	5	18	0	2	8	0	7	4	21	16	20	17	1	0	0	648	1	8	17	0	0	6	0	127	12	14	4	2	0	1	40	459	3	0	12	6	0	0	0	1	0	1	9	56	22	0
GABI214759_S52_L001	1	5	7	7	1	13	22	7	18	0	6	6	9	0	16	2	12	0	850	8	0	0	0	19	17	1	250	23	3	144	1	6	6	35	2282	24	1	9	5	146	93	12	0	9	6	1	1	2	0
GABI214760_S60_L001	0	3	2	5	6	4	0	1	1	7	9	5	8	25	7	5	0	0	323	3	2	2	1	5	1	0	13	0	0	76	17	4	12	0	120	2	0	3	0	9	1	0	2	4	7	2	11	22	3
GABI214762_S76_L001	0	8	2	1	0	2	0	1	7	0	2	0	12	5	2	9	3	0	975	18	0	0	0	7	3	0	194	8	0	8	0	0	2	1	430	2	0	2	0	15	16	0	0	2	0	0	0	1	0
GABI214763_S84_L001	0	18	10	7	5	11	23	2	19	2	41	1	26	32	17	4	4	0	910	33	0	1	0	3	24	8	713	59	13	134	4	2	18	38	2552	25	0	23	18	48	45	0	7	3	0	1	2	0	0
GABI214764_S92_L001	0	0	0	2	3	2	11	0	2	0	0	1	5	14	2	1	0	16	187	0	0	0	0	1	0	2	159	7	3	30	2	1	0	10	326	3	21	5	0	5	4	0	9	2	0	0	0	0	0
GABI214766_S13_L001	0	10	6	2	0	7	35	3	6	1	18	3	10	4	5	2	5	0	469	11	0	0	0	2	7	7	320	31	4	78	1	2	4	7	947	17	0	3	7	44	17	0	0	0	5	0	1	6	0
GABI214767_S21_L001	0	18	14	3	0	2	14	2	18	0	25	5	61	13	5	4	10	0	1121	17	0	0	0	17	23	1	418	56	0	49	2	2	14	0	1836	12	1	13	16	110	90	0	0	0	0	0	0	0	0
GABI214768_S29_L001	0	17	1	20	2	0	7	5	2	0	1	0	8	36	2	9	2	0	547	20	12	12	1	11	6	1	143	8	2	9	1	4	6	13	778	7	0	27	2	24	12	1	8	0	1	0	1	1	0
GABI214769_S37_L001	0	3	1	6	2	0	0	0	3	0	27	2	64	28	2	1	2	0	368	2	0	1	0	8	2	2	82	8	0	11	0	0	0	3	400	5	0	13	13	32	21	0	0	1	0	0	0	0	0
GABI214770_S45_L001	0	26	0	13	6	33	1	8	10	0	38	1	60	32	49	7	13	0	1500	27	0	1	0	22	12	5	279	22	5	172	2	5	1	30	1270	14	0	9	12	67	39	0	1	0	5	0	3	2	0
GABI214771_S53_L001	0	1	1	6	7	8	2	0	1	8	12	3	5	10	0	0	0	0	192	6	9	4	0	2	1	2	321	26	1	115	1	1	6	3	200	2	0	7	1	25	0	0	9	10	5	7	1	6	0
GABI214772_S61_L001	0	11	0	17	2	5	3	1	0	12	10	6	12	21	6	7	0	1	409	14	3	2	1	4	3	0	12	3	1	73	22	1	6	0	139	3	0	9	1	12	0	0	3	4	9	0	7	14	3
GABI214773_S69_L001	0	5	3	3	2	0	10	6	0	0	9	1	11	21	3	2	0	0	368	8	0	5	0	4	1	3	193	13	2	33	1	1	1	8	520	1	0	14	2	12	4	0	4	0	4	1	2	4	0
GABI214774_S77_L001	0	1	0	1	7	4	4	0	1	2	3	6	2	9	7	1	2	2	303	1	14	22	3	2	4	0	141	13	9	14	6	3	2	35	710	7	3	2	0	8	1	0	7	3	1	1	12	6	2
GABI214775_S85_L001	0	2	2	5	4	0	7	1	0	0	0	0	0	15	0	5	0	0	400	4	10	31	0	0	0	1	68	0	0	1	0	1	0	4	716	2	2	11	0	0	0	3	0	0	0	0	0	1	0
GABI214776_S93_L001	0	4	11	2	5	2	18	31	0	0	0	35	3	22	19	7	3	19	1450	10	2	8	1	3	10	0	15	0	0	9	1	0	0	36	626	6	11	5	1	6	8	27	0	0	0	0	0	0	0
GABI214777_S6_L001	0	4	3	2	6	1	0	0	1	0	1	3	2	17	4	3	1	0	331	5	2	1	0	1	18	7	436	58	4	21	5	2	12	78	1995	27	2	20	1	14	6	1	7	2	0	0	0	0	0
GABI214779_S22_L001	0	4	7	0	2	3	17	5	3	0	0	3	3	3	5	8	1	3	411	4	0	0	0	2	3	0	17	0	0	18	4	1	2	7	298	3	4	2	0	2	2	5	1	1	0	0	0	0	0
GABI214780_S30_L001	0	0	0	3	5	0	14	0	0	0	0	0	0	0	0	0	0	0	16	1	0	0	0	0	0	1	45	0	3	1	0	2	0	5	238	7	6	14	0	0	0	7	1	0	0	0	0	0	0
GABI214782_S46_L001	0	5	2	12	9	1	0	1	8	1	5	11	6	8	8	2	1	4	501	3	0	0	0	4	6	0	52	3	1	17	2	1	3	52	1129	12	14	6	2	23	23	10	1	0	0	0	0	1	0
GABI214784_S62_L001	0	7	4	3	6	12	20	8	1	4	0	4	2	3	5	5	0	3	332	3	12	17	3	1	1	6	80	4	2	32	0	3	2	27	613	6	4	0	0	11	3	0	2	2	5	1	34	32	7
GABI214787_S86_L001	1	3	4	14	6	14	10	4	2	1	2	15	8	10	7	1	2	13	392	8	0	1	0	2	3	4	156	13	1	46	1	2	2	11	707	7	16	8	0	20	11	4	3	1	1	1	0	0	2
GABI214788_S94_L001	0	0	5	1	1	1	8	1	0	0	0	3	0	7	0	0	0	1	168	0	3	4	2	0	1	2	44	0	3	4	1	3	0	5	282	4	1	3	0	3	1	0	2	1	2	0	2	1	1
GABI214789_S7_L001	0	1	1	2	0	3	12	1	2	0	1	1	1	4	0	2	1	0	159	2	0	2	0	1	2	2	162	23	0	24	1	8	11	20	1828	36	8	31	0	14	20	2	4	0	0	0	0	0	0
GABI214790_S15_L001	0	0	0	0	15	0	4	0	0	0	0	0	0	0	0	0	0	0	1	0	4	8	1	0	0	0	74	5	3	2	0	1	0	12	164	2	1	8	0	0	0	0	4	1	0	0	0	0	0
GABI214792_S31_L001	0	0	0	0	4	0	0	2	0	1	0	2	0	15	0	0	0	0	89	0	0	0	0	1	1	4	583	49	4	4	1	0	1	9	361	3	8	26	0	1	1	0	20	0	0	15	7	19	10
GABI214795_S55_L001	0	0	0	7	4	1	41	0	0	0	0	1	0	1	0	0	0	0	50	1	0	0	0	0	0	2	34	0	0	1	1	3	0	8	430	4	3	21	0	0	0	6	0	0	0	0	0	0	0
GABI214796_S63_L001	0	1	4	1	11	6	5	3	0	1	0	6	0	11	7	2	0	1	375	0	12	13	1	1	2	9	283	25	12	31	2	7	1	27	702	6	3	6	0	23	3	0	7	3	4	5	35	37	8
GABI214799_S79_L001	0	0	1	1	35	1	0	3	0	0	0	7	1	8	2	2	1	5	196	0	4	5	0	0	8	13	567	41	33	1	1	5	1	97	1164	24	9	25	0	1	0	4	9	0	0	0	0	0	0
GABI214800_S87_L001	1	3	1	0	0	0	6	2	0	1	0	3	0	9	2	1	0	2	276	2	4	7	0	2	2	2	42	3	2	12	0	2	1	8	473	2	9	3	0	5	1	0	10	1	0	0	0	0	0
GABI214802_S8_L001	0	3	1	9	12	1	3	7	0	0	0	10	0	4	3	1	1	1	148	1	1	0	0	0	2	0	24	1	1	5	0	1	2	35	490	9	10	5	0	3	2	2	1	0	0	0	2	3	1
GABI214803_S16_L001	0	2	0	5	1	1	3	0	2	0	0	1	0	4	0	1	0	0	40	0	0	0	0	0	1	1	23	1	0	4	0	3	0	4	548	7	6	17	0	3	4	19	0	0	0	0	0	0	0
GABI214804_S24_L001	0	2	8	5	2	4	1	10	1	0	0	19	3	38	10	3	1	0	448	4	13	15	2	0	5	3	247	21	5	62	4	8	3	19	1520	31	0	30	0	19	13	0	22	9	0	0	0	0	0
GABI214805_S32_L001	0	3	2	10	5	4	1	1	0	5	0	6	1	16	2	0	1	6	278	1	5	4	0	0	6	2	361	21	4	43	1	2	1	12	697	11	8	21	1	5	5	4	5	1	0	2	6	24	6
GABI214807_S48_L001	0	3	2	18	1	1	3	1	0	0	0	0	0	10	0	5	0	5	171	3	1	2	0	0	0	2	61	2	0	7	1	0	1	2	687	6	17	22	0	6	0	3	1	0	0	0	0	1	0
GABI214808_S56_L001	0	6	5	22	9	4	9	3	1	0	0	1	0	4	4	0	1	0	291	6	0	0	0	0	6	1	25	1	0	12	0	3	4	29	1280	13	7	8	0	8	5	0	0	0	0	0	1	0	0
GABI214809_S64_L001	0	0	0	2	0	0	2	0	0	0	0	0	0	2	0	0	0	0	5	0	0	0	0	0	0	0	34	3	0	0	3	0	1	0	184	0	2	13	0	0	2	0	0	0	1	0	0	0	0
GABI214810_S72_L001	0	1	1	3	5	6	4	2	1	2	7	1	5	12	6	0	0	0	284	1	7	10	1	1	2	2	119	8	7	51	1	7	3	16	874	20	0	17	5	16	11	0	6	1	0	2	8	9	0
GABI214811_S80_L001	0	0	1	2	4	3	3	1	0	1	0	2	0	11	1	1	0	0	122	2	0	4	0	0	2	0	143	19	1	30	2	3	5	7	975	15	4	29	0	8	2	0	13	4	1	1	4	9	1
GABI214812_S88_L001	0	0	0	11	7	3	0	1	0	0	0	2	0	2	2	0	0	1	113	0	0	0	0	0	2	1	198	21	3	18	2	3	3	19	1125	9	22	19	4	21	5	6	2	1	0	0	0	0	0
GABI214813_S245_L001	0	1	1	2	29	0	11	7	1	12	1	7	0	9	7	0	0	0	337	2	43	82	22	0	13	4	630	67	20	13	1	9	13	317	5291	65	15	61	0	8	8	34	3	0	3	4	67	48	6
GABI214814_S97_L001	2	1	2	7	16	1	8	11	0	11	0	12	1	8	7	1	1	2	315	2	57	59	34	0	19	2	492	50	30	15	0	22	8	352	5094	80	15	83	0	7	10	36	5	2	0	13	80	48	3
GABI214815_S105_L001	0	6	1	1	1	1	151	38	0	0	0	4	0	132	4	6	0	2	365	8	2	9	1	0	2	0	9	0	0	10	0	1	1	3	496	4	2	104	0	0	1	0	0	0	0	0	0	0	0
GABI214816_S113_L001	0	2	0	6	5	6	7	4	0	0	0	1	2	1	2	5	0	1	207	2	0	2	0	0	2	0	11	0	0	1	0	0	1	14	332	8	8	1	0	1	0	8	0	1	0	0	0	3	1
GABI214817_S121_L001	0	6	1	8	24	19	8	7	7	0	4	11	3	14	10	3	0	4	447	1	0	0	0	1	7	2	48	6	1	20	1	0	0	24	608	11	13	5	0	4	8	1	4	0	0	0	0	1	0
GABI214818_S129_L001	0	0	0	6	25	0	11	2	0	3	0	0	0	8	2	1	0	0	132	1	1	0	0	0	3	8	416	25	17	20	4	0	5	25	528	10	8	9	0	13	0	1	18	4	1	6	22	14	10
GABI214819_S137_L001	0	4	2	0	1	1	19	25	0	0	0	7	0	50	1	5	0	12	385	3	1	2	0	0	6	2	21	1	0	4	0	0	2	7	338	1	16	39	1	1	0	7	0	0	0	0	1	1	1
GABI214820_S145_L001	0	3	8	1	5	22	7	6	3	0	9	6	2	28	6	3	1	0	544	1	13	22	4	1	13	3	220	26	6	58	3	20	7	48	2850	82	1	31	1	22	6	0	18	2	0	0	0	2	0
GABI214821_S153_L001	0	1	1	0	7	0	1	4	0	0	0	2	0	12	10	5	0	5	514	3	20	15	1	0	5	13	156	15	7	9	0	9	0	65	998	13	7	15	0	6	3	1	9	0	0	1	7	6	1
GABI214822_S161_L001	0	4	1	15	7	4	6	3	2	0	2	4	4	15	2	4	2	8	306	3	0	0	0	3	1	0	99	3	3	23	3	1	0	9	263	4	4	13	0	5	4	2	0	1	0	0	0	0	1
GABI214823_S169_L001	0	0	22	0	0	0	8	20	0	1	0	0	0	86	1	3	0	6	413	0	8	27	3	0	7	0	8	0	0	14	2	2	0	7	1214	18	24	166	0	1	1	1	0	0	0	0	0	2	1
GABI214824_S177_L001	0	1	25	0	0	1	3	7	0	3	0	0	1	31	1	1	1	0	366	1	6	10	0	0	24	19	1371	225	1	34	3	10	5	13	4341	32	5	196	0	0	10	2	0	0	0	8	2	2	0
GABI214825_S185_L001	0	0	0	0	6	4	2	1	4	1	1	6	5	15	3	2	0	1	280	1	18	32	3	2	3	8	277	13	6	30	0	4	2	16	1165	25	9	17	4	10	5	0	4	3	0	1	0	0	0
GABI214826_S98_L001	0	6	2	19	3	6	12	0	0	0	0	1	0	18	2	26	2	10	637	10	0	0	0	6	1	4	29	1	0	10	1	3	0	2	679	5	6	10	0	6	13	0	0	0	0	0	0	0	0
GABI214827_S106_L001	0	1	23	1	0	0	8	37	0	3	0	9	0	105	4	5	1	1	1018	4	53	130	30	0	41	8	1400	155	0	82	0	5	9	8	4168	53	2	358	0	14	4	10	12	4	2	28	2	46	0
GABI214830_S130_L001	0	5	3	8	2	2	1	2	0	0	0	1	0	2	0	5	0	1	160	5	1	4	0	0	4	2	13	0	0	7	0	1	2	9	495	4	3	4	1	2	0	1	0	1	0	0	0	2	0
GABI214831_S138_L001	0	0	3	0	2	0	4	11	0	0	0	2	0	6	0	1	0	1	166	0	37	51	22	0	10	12	445	58	2	5	8	29	2	4	3776	59	21	82	0	11	2	4	11	1	13	28	13	84	30
GABI214832_S146_L001	0	4	22	3	1	0	11	38	1	2	1	0	2	80	4	7	1	6	814	1	0	3	0	2	4	0	0	0	0	9	0	1	0	1	262	5	2	17	0	5	2	6	0	0	3	0	1	11	6
GABI214833_S154_L001	0	0	0	6	1	2	46	0	0	0	2	0	0	4	0	2	0	1	78	2	0	1	0	0	0	3	164	12	1	17	9	3	3	8	1529	30	17	53	1	1	1	0	4	0	2	0	5	9	3
GABI214834_S162_L001	0	3	9	10	2	0	21	0	1	9	3	0	1	4	1	2	0	0	189	3	8	8	0	0	1	4	112	14	9	18	0	0	3	5	207	4	0	2	1	4	2	0	0	0	4	3	18	13	0
GABI214835_S170_L001	0	0	15	2	7	1	2	12	4	1	1	4	4	11	9	1	2	2	362	0	14	15	4	1	0	3	129	7	5	15	0	1	1	12	298	10	5	7	2	22	10	0	5	1	2	1	9	4	2
GABI214839_S107_L001	0	2	7	0	3	6	1	6	4	0	3	2	7	5	7	0	2	0	262	1	13	17	0	2	1	3	69	2	3	22	0	0	0	4	184	2	0	8	1	12	4	0	1	0	0	0	0	0	0
GABI214840_S115_L001	0	3	19	5	6	1	10	14	4	4	9	4	13	32	12	9	14	0	876	7	15	29	0	10	10	8	218	18	4	44	7	5	0	24	761	5	1	14	3	31	21	0	0	3	9	2	5	18	0
GABI214841_S123_L001	0	9	6	15	6	1	86	19	5	3	5	0	9	24	6	1	0	3	502	6	35	44	6	1	6	0	3	0	1	35	0	2	0	17	905	16	14	16	6	3	2	2	0	0	0	0	0	2	2
GABI214842_S131_L001	34	0	2	2	1	0	10	2	0	0	0	0	0	5	0	0	0	0	63	0	12	29	6	0	1	2	17	3	0	12	1	4	2	1	813	17	2	29	0	3	3	0	1	0	0	1	0	0	1
GABI214843_S139_L001	0	4	36	4	0	5	54	25	5	8	3	12	8	31	6	7	1	0	582	14	18	17	1	4	3	4	175	14	3	25	3	2	2	14	605	12	3	14	3	17	4	0	5	0	6	1	9	12	1
GABI214844_S147_L001	0	2	8	4	2	4	21	5	0	0	2	2	7	33	2	6	0	1	294	7	10	23	2	2	13	0	5	1	0	22	1	4	3	19	1226	18	9	61	5	4	9	0	9	0	1	0	2	11	1
GABI214846_S163_L001	0	2	11	4	1	2	9	7	9	1	15	2	4	30	6	5	6	9	554	4	9	16	0	3	3	3	82	2	4	17	1	2	2	6	390	11	6	15	0	13	11	1	1	0	1	0	1	2	0
GABI214847_S171_L001	0	7	5	5	7	2	36	26	8	4	13	8	11	50	7	2	6	0	874	5	45	46	3	6	11	2	138	20	2	48	1	1	3	35	1089	24	0	23	3	43	25	0	1	1	10	3	11	14	1
GABI214848_S179_L001	0	3	21	5	6	4	56	35	1	0	0	3	1	15	5	4	2	15	465	4	27	45	7	0	6	2	291	10	10	27	0	3	1	23	910	30	32	17	0	33	12	0	0	2	7	9	12	16	27
GABI214849_S187_L001	0	1	1	4	2	2	24	4	0	1	2	0	0	7	0	1	0	0	53	0	10	17	0	0	0	0	9	0	0	10	0	1	2	13	358	4	4	21	1	7	2	0	1	0	0	0	2	13	2
GABI214850_S100_L001	0	2	4	10	5	4	25	6	2	3	1	2	1	4	0	0	0	1	99	0	0	0	0	0	0	1	77	9	1	12	2	0	2	7	269	6	2	6	0	3	4	0	0	1	12	2	6	23	14
GABI214851_S108_L001	0	1	3	1	0	0	14	0	1	4	2	0	3	2	1	2	2	1	84	1	0	0	0	2	1	0	93	12	0	9	8	1	5	6	493	12	7	9	1	10	5	0	0	0	4	4	1	23	4
GABI214852_S116_L001	0	3	1	3	8	5	16	15	5	2	10	1	13	8	0	3	0	4	302	2	0	0	0	1	4	3	107	5	1	20	2	0	1	4	288	3	0	4	1	12	6	1	1	0	6	2	8	18	0
GABI214853_S124_L001	0	0	17	1	1	1	7	7	6	3	7	1	1	5	6	1	2	0	297	2	23	14	1	1	6	3	61	5	1	9	0	2	0	0	141	6	0	3	0	12	3	0	0	1	3	1	5	8	0
GABI214854_S132_L001	22	0	14	1	1	3	25	8	4	0	8	0	3	1	2	0	0	0	151	1	3	6	1	5	2	4	98	14	1	14	34	6	0	18	1389	15	11	26	6	11	5	0	2	0	1	0	1	2	2
GABI214855_S140_L001	0	7	5	11	2	3	26	1	2	0	2	1	5	16	2	6	1	7	250	6	19	44	3	2	8	7	180	18	6	24	2	3	12	35	2133	35	61	74	5	19	22	0	4	0	2	0	4	5	5
GABI214856_S148_L001	0	3	7	5	8	12	22	65	10	1	9	16	31	43	33	10	9	4	1129	5	19	10	0	16	6	3	93	8	6	24	0	1	0	8	253	8	1	3	1	28	10	0	0	0	6	0	8	1	0
GABI214857_S156_L001	0	4	39	9	10	9	40	21	18	5	15	6	16	36	19	6	8	4	827	8	0	0	0	11	10	13	221	14	4	54	0	4	0	39	1094	23	7	16	4	59	32	0	4	1	6	2	4	6	0
GABI214858_S164_L001	0	2	15	1	0	2	25	35	6	0	2	4	6	14	4	2	0	2	380	3	13	16	1	3	6	5	123	15	4	27	11	7	3	18	1024	24	9	19	5	27	11	1	1	0	3	2	5	8	0
GABI214859_S172_L001	0	2	8	9	8	2	48	49	4	1	7	4	7	24	8	0	5	6	500	3	29	45	4	0	6	8	224	10	5	19	1	1	1	31	636	16	11	12	0	13	10	0	1	0	1	0	7	6	6
GABI214860_S180_L001	0	1	1	8	4	4	19	3	1	0	0	1	0	5	2	0	0	0	110	3	0	0	0	1	1	0	20	0	0	5	1	2	0	13	572	5	11	11	0	1	1	5	0	0	0	0	1	0	1
GABI214861_S188_L001	1	6	13	8	11	5	49	64	12	2	10	9	15	29	10	2	3	6	713	6	21	20	3	6	3	4	126	5	4	32	2	0	0	17	479	14	2	12	1	17	6	0	1	1	2	1	3	8	2
GABI214862_S101_L001	0	3	7	9	3	17	11	11	1	4	6	4	2	7	4	1	0	1	338	3	7	8	0	3	2	0	34	4	0	54	0	2	3	0	134	0	3	2	0	18	1	8	1	7	4	0	2	15	0
GABI214863_S109_L001	0	7	13	30	4	2	51	18	1	3	0	4	9	33	4	2	2	2	602	7	66	119	20	1	5	0	475	53	7	76	7	2	24	19	735	6	4	19	2	47	6	1	24	13	6	9	38	46	10
GABI214864_S117_L001	0	8	23	0	0	1	39	30	0	0	0	0	6	13	6	1	0	0	385	8	12	12	2	2	4	0	90	8	3	3	0	0	1	5	162	3	3	9	0	2	1	0	0	0	0	4	4	10	1
GABI214865_S125_L001	0	2	20	0	0	1	6	31	0	0	1	5	2	96	2	4	0	14	800	1	0	2	1	2	23	8	361	36	0	8	4	5	3	3	1190	8	27	51	0	11	3	0	16	1	5	16	1	45	50
GABI214867_S141_L001	0	4	16	10	3	4	74	24	0	3	2	6	7	15	6	7	0	14	427	5	13	27	2	1	11	2	135	13	2	76	5	4	1	12	1461	30	50	34	7	21	10	0	5	2	5	5	9	46	44
GABI214868_S149_L001	1	2	20	4	14	7	22	28	0	1	0	9	0	40	3	0	0	9	848	4	33	49	13	1	8	1	273	36	4	37	4	5	8	23	1222	17	15	32	0	1	1	0	22	1	0	5	17	25	5
GABI214869_S157_L001	0	2	3	8	2	4	42	4	1	5	0	1	0	13	2	6	0	4	240	3	1	4	1	1	0	5	176	13	1	28	0	2	4	15	590	13	17	4	0	5	3	11	1	3	2	7	3	23	9
GABI214870_S165_L001	0	12	2	23	24	14	30	12	2	7	7	3	5	21	5	3	4	2	554	8	19	26	1	0	5	3	173	16	4	70	1	3	9	11	307	6	2	7	1	22	1	0	1	5	5	5	27	24	4
GABI214871_S173_L001	0	3	2	1	0	1	73	27	0	2	1	2	2	3	0	3	1	6	194	3	15	19	5	2	2	7	196	23	3	19	10	4	6	12	1486	34	62	64	7	17	6	0	0	0	3	5	3	5	17
GABI214872_S181_L001	0	0	21	1	0	0	15	15	0	0	0	0	0	16	1	0	0	1	134	1	14	22	1	0	3	1	45	4	0	8	6	1	0	1	949	24	4	54	0	6	4	1	2	0	0	0	0	1	1
GABI214873_S189_L001	0	3	6	6	2	3	76	13	0	2	0	0	0	18	1	4	0	3	320	8	3	16	3	1	1	0	11	3	0	25	0	1	7	6	610	12	9	21	0	10	5	0	5	2	2	0	7	13	5
GABI214874_S102_L001	0	6	6	7	21	9	17	17	2	5	16	20	11	18	11	2	1	0	468	3	25	25	3	3	12	2	124	18	1	76	3	2	5	25	564	11	1	7	11	13	6	0	3	3	6	1	16	28	0
GABI214875_S110_L001	0	6	7	18	25	18	33	14	7	3	1	8	8	28	12	4	3	6	722	4	37	25	1	5	4	4	129	11	1	78	5	3	6	25	554	7	1	4	1	26	4	2	1	7	7	0	23	27	3
GABI214876_S118_L001	0	0	1	8	21	0	13	0	0	14	0	0	0	0	0	0	0	0	8	0	13	24	4	0	0	0	130	5	4	0	3	0	5	6	206	1	1	6	0	0	0	0	1	0	0	4	53	35	14
GABI214877_S126_L001	0	0	0	1	15	0	4	0	0	6	1	1	0	0	0	0	0	0	6	0	5	6	4	0	0	0	68	5	1	1	3	2	3	8	140	2	1	3	0	0	0	1	1	0	0	3	36	31	0
GABI214878_S134_L001	62	3	10	10	6	6	22	8	3	11	4	10	10	14	3	3	0	0	461	4	11	9	3	2	0	2	103	11	2	51	6	2	5	12	403	8	0	4	0	16	3	0	3	8	4	5	21	21	1
GABI214879_S142_L001	0	7	37	5	1	0	47	116	0	0	0	0	0	68	6	4	1	7	968	6	27	44	8	1	13	1	142	24	0	10	5	1	6	2	850	25	4	106	0	3	1	0	0	0	1	6	2	11	8
GABI214881_S150_L001	0	0	0	5	3	5	11	5	1	11	0	4	1	9	1	1	1	0	175	2	8	12	2	0	0	1	45	7	2	13	4	0	2	6	237	7	3	2	0	5	1	1	1	0	9	3	12	45	8
GABI214882_S158_L001	0	7	10	53	7	9	125	17	2	0	4	2	4	16	7	6	0	7	405	12	9	15	2	1	2	7	134	5	2	20	2	2	3	13	587	14	13	13	2	2	2	0	0	0	1	0	4	6	3
GABI214883_S166_L001	1	18	41	3	0	1	86	71	0	0	0	0	2	43	13	20	2	2	1222	25	15	26	1	4	3	9	241	14	2	46	2	2	1	4	295	4	0	11	0	16	1	0	7	10	3	4	1	5	1
GABI214884_S174_L001	0	3	9	0	0	0	46	28	1	0	0	0	0	3	3	1	0	0	156	0	51	107	10	0	7	7	170	11	0	21	8	3	1	1	1353	43	0	37	0	7	3	0	2	0	0	1	0	0	0
GABI214885_S182_L001	0	1	17	3	0	0	26	28	0	0	0	0	0	15	6	1	0	4	268	2	5	15	3	1	9	0	39	3	1	28	4	2	3	4	1161	41	13	54	0	2	2	2	4	0	0	1	4	10	17
GABI215966_S103_L001	0	2	6	3	13	4	6	1	0	1	0	3	0	7	4	3	1	5	182	1	10	10	2	0	2	1	39	3	0	10	1	1	1	1	100	2	3	3	0	2	0	0	2	0	2	0	39	34	35
GABI215969_S127_L001	1	0	1	0	0	0	67	24	0	0	0	1	0	5	2	1	0	0	173	1	12	25	2	0	1	4	84	6	0	13	1	1	0	0	338	10	0	11	0	8	1	0	1	1	0	0	3	10	0
GABI215970_S135_L001	2	1	0	1	9	0	2	0	0	30	0	3	0	7	3	0	0	0	121	0	12	17	2	0	2	2	160	14	1	2	0	8	4	40	829	9	0	22	0	0	1	3	9	0	0	9	63	78	0
GABI215971_S143_L001	0	1	50	0	0	4	24	41	0	0	0	1	0	9	6	11	0	0	668	2	41	54	10	0	20	4	155	26	0	87	9	27	2	8	3478	119	0	70	0	4	1	0	0	0	0	0	0	2	0
GABI215972_S151_L001	0	12	3	25	4	9	65	21	13	4	58	8	67	35	18	12	5	0	1067	30	0	0	0	14	11	8	262	19	1	68	6	2	5	7	768	11	0	25	4	23	14	0	2	1	3	2	4	6	0
GABI215973_S159_L001	1	4	12	1	22	6	9	57	0	9	14	18	29	58	18	5	1	0	1022	6	0	0	0	5	12	6	282	24	12	13	9	2	2	28	854	9	0	20	5	2	2	0	14	3	0	9	33	28	0
GABI215974_S167_L001	1	9	11	6	6	6	53	28	0	1	3	9	17	19	25	6	2	0	729	7	0	0	0	11	5	2	129	12	5	63	25	2	0	15	262	2	0	15	1	12	3	0	0	1	3	2	4	9	0
GABI215975_S175_L001	0	11	7	36	23	2	1	4	0	4	11	9	24	36	4	7	1	0	522	10	0	0	0	0	3	7	567	56	5	48	6	4	23	21	1031	10	0	18	1	2	4	0	19	3	1	3	15	19	0
GABI215976_S183_L001	0	11	7	12	15	4	17	3	2	1	0	3	9	43	16	2	0	0	619	17	0	0	0	8	1	0	115	19	5	99	33	2	3	9	654	5	0	13	0	24	9	0	17	9	5	1	8	6	0
GABI215977_S191_L001	0	11	12	2	11	13	44	54	0	3	3	16	15	40	26	4	1	1	765	13	0	0	0	2	23	2	303	47	16	150	82	14	7	95	1896	28	1	33	6	41	15	0	8	1	3	3	30	16	1
GABI215978_S104_L001	0	4	7	15	6	7	22	11	0	1	2	2	22	13	5	0	1	3	301	3	0	0	0	2	3	0	53	6	1	73	17	3	9	21	564	4	1	9	3	16	5	0	7	7	5	1	21	23	3
GABI215980_S120_L001	0	1	4	1	2	1	33	25	0	12	1	15	9	13	4	1	1	3	239	2	0	0	0	1	2	0	71	6	2	31	7	2	0	9	303	6	4	4	2	3	1	0	1	0	3	3	31	41	12
GABI215981_S128_L001	7	1	4	3	4	3	25	8	0	2	1	4	3	5	6	0	0	2	265	4	0	0	0	0	1	1	33	4	0	9	0	1	1	4	61	0	1	2	0	0	0	0	2	0	1	1	18	7	4
GABI215982_S136_L001	0	0	9	8	26	3	9	21	0	6	14	24	25	62	8	0	0	0	782	1	0	0	0	2	4	7	407	30	13	16	7	0	0	14	454	9	0	6	3	1	3	0	12	4	1	5	18	27	0
GABI215983_S144_L001	0	1	8	3	25	4	16	28	0	3	2	15	2	38	9	3	1	2	488	1	0	0	0	6	8	2	527	72	15	56	122	1	4	59	1584	34	11	52	0	1	3	0	15	0	2	11	18	19	1
GABI215984_S152_L001	0	6	2	26	6	4	105	10	5	7	23	4	20	14	1	4	5	0	607	7	0	0	0	5	1	5	308	15	2	36	2	1	5	9	608	14	0	15	1	18	11	0	0	0	3	1	1	7	0
GABI215985_S160_L001	0	1	3	16	5	0	10	2	0	3	0	0	0	4	0	0	0	0	86	1	0	0	0	0	0	0	128	9	2	2	0	0	3	10	693	2	0	6	0	0	0	0	4	0	0	2	10	9	0
GABI215986_S168_L001	0	4	0	7	2	2	17	6	0	0	1	0	1	14	2	0	0	0	134	1	0	0	0	1	5	0	68	7	0	61	31	1	8	18	980	8	7	47	3	17	7	1	12	5	4	2	8	12	1
GABI215987_S176_L001	0	1	16	0	7	0	0	12	0	1	2	0	2	13	5	0	0	0	308	0	0	0	0	0	1	5	68	4	2	0	0	0	1	17	340	4	0	6	1	0	0	0	3	0	0	1	15	11	0
GABI215988_S184_L001	0	9	15	5	4	5	22	6	3	0	3	9	9	13	9	2	5	0	669	7	0	0	0	2	0	1	57	3	3	27	3	0	0	13	196	3	0	12	0	11	2	0	1	0	3	0	5	6	0
GABI215989_S246_L001	0	6	13	15	14	2	36	14	0	10	4	8	6	17	4	1	0	0	480	9	11	13	1	0	7	5	256	32	11	54	3	4	20	39	1263	15	4	31	1	13	5	0	6	4	7	9	50	63	13
GABI215990_S193_L001	0	0	10	6	8	2	14	12	0	3	1	6	9	23	8	1	0	4	405	4	0	0	0	4	2	0	79	4	5	27	13	0	0	5	161	3	0	7	0	8	1	0	1	0	3	1	7	10	3
GABI215991_S194_L001	0	2	24	13	9	2	46	29	0	8	9	8	26	29	6	4	2	0	696	9	8	9	1	4	7	3	191	8	0	45	41	3	4	17	1522	22	0	23	2	28	7	0	2	1	11	1	10	25	0
GABI215993_S196_L001	0	0	0	0	10	0	0	0	0	2	0	1	0	2	0	0	0	0	23	0	0	0	0	0	0	0	53	2	1	0	0	1	0	12	296	5	0	7	0	0	0	0	4	0	1	1	16	26	0
GABI215994_S197_L001	1	3	7	30	5	1	44	14	1	5	18	12	14	12	0	0	0	1	419	11	0	0	0	0	0	0	18	1	0	28	3	2	1	7	553	9	8	7	4	5	0	3	1	0	1	1	3	28	7
GABI215995_S198_L001	0	3	14	16	11	7	25	8	1	6	6	5	7	10	0	0	0	0	249	4	0	0	0	2	2	1	199	12	3	51	44	0	2	5	702	17	0	5	0	32	3	0	4	3	8	1	12	46	2
GABI215996_S199_L001	0	0	5	14	17	2	18	4	0	3	5	5	1	7	1	1	0	0	186	5	1	6	1	1	1	1	191	14	7	6	45	1	4	17	600	8	0	18	5	0	1	0	5	0	0	5	6	22	2
GABI215997_S200_L001	0	3	3	17	17	6	22	6	4	6	2	6	3	21	10	2	1	0	549	3	0	0	0	5	2	2	315	16	4	68	96	0	9	15	751	11	0	59	0	41	4	0	3	7	5	2	12	44	0
GABI215998_S201_L001	0	0	0	0	1	1	0	1	0	1	0	0	0	3	0	1	0	0	447	0	0	0	0	1	0	0	21	0	0	0	0	0	0	0	111	1	0	0	0	0	0	0	0	0	0	0	0	3	0
GABI215999_S202_L001	1	2	8	33	19	9	48	18	10	1	64	2	42	12	4	2	1	0	640	8	6	6	0	2	3	3	182	6	1	42	3	1	0	13	1099	14	0	8	11	24	7	0	3	0	0	0	2	4	0
GABI216000_S203_L001	2	0	0	2	4	0	5	11	0	0	0	1	12	7	5	0	0	0	379	4	0	0	0	2	1	0	29	0	1	3	7	0	0	3	198	3	1	2	1	0	0	0	0	1	0	1	4	9	0
GABI216001_S204_L001	1	0	12	38	10	1	23	1	0	1	2	14	2	12	0	0	0	0	213	2	0	0	0	0	1	1	259	17	2	34	20	0	2	4	911	8	0	31	3	3	1	0	24	5	2	2	15	51	0
GABI216002_S205_L001	1	7	4	33	26	12	71	23	5	7	8	15	23	49	5	2	3	4	878	8	14	21	0	6	8	0	236	14	2	130	11	2	15	27	1413	22	3	25	4	48	8	0	12	3	14	5	39	125	10
GABI216003_S206_L001	0	9	11	7	6	4	48	48	0	11	11	46	17	23	6	8	0	0	941	12	0	0	0	3	12	3	102	5	1	36	9	5	4	13	1100	19	0	25	6	6	6	0	3	0	7	3	22	121	0
GABI216004_S207_L001	0	1	4	0	3	0	2	8	0	0	2	7	9	19	3	0	1	3	257	1	1	4	0	1	1	1	122	7	1	8	1	0	0	2	179	4	0	2	2	0	0	0	6	0	0	2	2	10	0
GABI216005_S208_L001	1	3	4	18	32	1	51	55	1	4	21	20	37	35	10	2	3	0	903	5	0	0	0	6	7	6	460	18	15	18	15	0	3	21	748	12	0	12	7	5	6	0	0	0	2	0	2	4	0
GABI216006_S209_L001	272	2	10	21	22	10	59	37	7	2	22	27	27	33	10	5	2	2	1301	9	2	8	0	5	5	10	309	11	4	68	11	1	2	14	1254	20	4	17	3	12	5	2	6	4	2	1	0	8	2
GABI216007_S210_L001	0	2	6	1	1	1	7	6	1	4	0	3	9	5	1	0	0	0	304	0	0	0	0	1	3	0	392	24	2	42	65	1	3	7	2182	19	11	15	6	9	5	0	7	3	3	2	4	59	2
GABI216008_S211_L001	1	2	1	7	8	3	13	6	0	0	2	13	1	15	3	1	1	0	270	3	0	0	0	1	1	1	81	3	1	7	6	2	3	6	379	6	0	7	1	0	1	0	3	0	0	0	0	0	0
GABI216010_S213_L001	2	2	13	23	18	5	12	7	2	0	3	12	4	13	2	0	1	0	394	3	0	0	0	1	3	1	110	5	1	51	2	1	4	9	689	3	0	6	7	12	3	0	4	1	5	2	2	15	0
GABI216011_S214_L001	1	0	3	2	0	0	34	18	0	0	1	0	3	12	0	3	0	0	258	3	0	0	0	0	2	0	30	1	0	1	0	1	0	2	240	3	0	15	1	2	1	0	0	1	0	0	1	7	0
GABI216012_S215_L001	0	1	9	14	3	6	8	1	3	0	4	0	1	8	0	0	0	2	153	3	0	0	0	0	2	0	14	0	3	27	21	0	1	13	658	8	2	6	4	10	2	0	1	1	0	0	0	0	0
GABI216013_S216_L001	0	2	4	4	3	1	14	3	0	0	0	2	0	11	3	0	0	2	217	1	0	0	0	1	1	0	17	2	1	13	33	0	2	3	303	4	8	16	0	9	2	0	2	1	0	0	0	0	0
GABI216014_S217_L001	1	0	4	8	5	2	36	5	0	2	3	2	2	14	2	0	1	0	179	0	0	0	0	1	2	4	1289	72	14	80	249	3	10	7	1409	16	0	31	2	0	0	0	17	0	0	2	2	6	0
GABI216015_S218_L001	0	3	1	6	1	0	75	23	0	0	6	3	27	9	2	0	0	4	508	7	0	0	0	1	7	0	5	0	0	19	19	0	3	6	1745	22	11	26	21	13	9	0	1	0	0	0	0	1	0
GABI216016_S219_L001	1	0	8	7	44	0	7	20	0	9	0	17	3	32	4	2	0	0	510	0	0	0	0	0	3	4	250	7	8	4	8	1	0	20	721	8	0	21	1	0	4	0	5	0	1	7	29	71	0
GABI216017_S220_L001	0	5	2	36	25	4	43	29	5	6	7	16	12	26	17	3	2	0	971	3	0	0	0	3	5	1	165	11	2	27	23	0	1	13	477	4	0	4	0	9	3	1	0	0	1	2	6	21	0
GABI216018_S221_L001	0	0	4	6	3	2	33	14	1	5	5	5	10	11	2	1	1	0	330	1	0	0	0	0	2	2	82	8	0	21	13	0	0	5	523	6	4	2	1	3	1	0	0	0	1	2	1	8	3
GABI216019_S222_L001	0	3	1	22	23	3	41	18	1	4	2	14	15	35	8	5	2	0	730	12	0	0	0	2	4	3	162	21	5	33	6	2	2	9	501	13	0	10	1	5	0	0	4	0	7	4	21	40	0
GABI216021_S224_L001	5	3	2	27	5	4	22	4	0	0	3	2	1	5	1	1	1	0	236	3	1	0	0	0	1	0	41	2	2	24	9	1	4	6	388	7	1	3	0	14	0	0	2	2	0	0	0	2	0
GABI216023_S226_L001	1	1	13	28	14	2	24	4	0	0	2	13	1	20	1	0	0	0	274	2	0	0	0	0	0	1	209	8	2	12	4	0	2	4	471	8	0	13	0	0	0	0	2	0	0	0	0	0	0
GABI216024_S227_L001	12	1	3	1	18	0	3	3	0	1	0	4	0	4	0	0	0	0	107	0	0	0	0	0	1	0	131	5	1	1	4	2	1	26	1002	14	22	11	0	0	0	0	5	0	0	2	15	15	5
[truncated: 568 more columns]
