# Supplementary material for: Differences in caecal microbiota composition and Salmonella carriage between experimentally infected inbred lines of chickens
Source: Genet Sel Evol. 2022 Jan 29;54:7. doi: 10.1186/s12711-022-00699-6 (PMC8801081; doi:10.1186/s12711-022-00699-6)
Supplement: Supplementary file 4 — Additional file 4. Taxonomic assignments for operational taxonomic units. [file 12711_2022_699_MOESM4_ESM.txt]

	Kingdom	Phylum	Order	Class	Family	Genus	Species
Cluster_1	Bacteria	Proteobacteria	Gammaproteobacteria	Enterobacteriales	Enterobacteriaceae	Escherichia-Shigella	Multi-affiliation
Cluster_2	Bacteria	Firmicutes	Clostridia	Clostridiales	Lachnospiraceae	Eisenbergiella	unknown species
Cluster_3	Bacteria	Firmicutes	Clostridia	Clostridiales	Ruminococcaceae	Oscillibacter	unknown species
Cluster_4	Bacteria	Firmicutes	Clostridia	Clostridiales	Ruminococcaceae	unknown genus	Clostridium sp.
Cluster_5	Bacteria	Firmicutes	Clostridia	Clostridiales	Lachnospiraceae	unknown genus	unknown species
Cluster_6	Bacteria	Firmicutes	Clostridia	Clostridiales	Lachnospiraceae	[Ruminococcus] torques group	unknown species
Cluster_7	Bacteria	Firmicutes	Clostridia	Clostridiales	Ruminococcaceae	Ruminiclostridium 9	unknown species
Cluster_8	Bacteria	Firmicutes	Clostridia	Clostridiales	Ruminococcaceae	unknown genus	unknown species
Cluster_9	Bacteria	Firmicutes	Bacilli	Bacillales	Bacillaceae	Multi-affiliation	Multi-affiliation
Cluster_10	Bacteria	Firmicutes	Clostridia	Clostridiales	Ruminococcaceae	DTU089	unknown species
Cluster_11	Bacteria	Firmicutes	Clostridia	Clostridiales	Lachnospiraceae	Lachnoclostridium	unknown species
Cluster_12	Bacteria	Firmicutes	Clostridia	Clostridiales	Lachnospiraceae	[Ruminococcus] torques group	unknown species
Cluster_13	Bacteria	Firmicutes	Clostridia	Clostridiales	Lachnospiraceae	Lachnoclostridium	unknown species
Cluster_14	Bacteria	Firmicutes	Clostridia	Clostridiales	Lachnospiraceae	unknown genus	unknown species
Cluster_15	Bacteria	Firmicutes	Clostridia	Clostridiales	Ruminococcaceae	Ruminiclostridium 5	unknown species
Cluster_16	Bacteria	Firmicutes	Clostridia	Clostridiales	Ruminococcaceae	Negativibacillus	unknown species
Cluster_17	Bacteria	Firmicutes	Clostridia	Clostridiales	Clostridiales vadinBB60 group	unknown genus	unknown species
Cluster_18	Bacteria	Firmicutes	Clostridia	Clostridiales	Ruminococcaceae	Ruminiclostridium 9	unknown species
Cluster_19	Bacteria	Firmicutes	Clostridia	Clostridiales	Ruminococcaceae	Multi-affiliation	Multi-affiliation
Cluster_20	Bacteria	Firmicutes	Clostridia	Clostridiales	Lachnospiraceae	unknown genus	unknown species
Cluster_21	Bacteria	Firmicutes	Clostridia	Clostridiales	Lachnospiraceae	[Ruminococcus] torques group	metagenome
Cluster_22	Bacteria	Firmicutes	Clostridia	Clostridiales	Ruminococcaceae	unknown genus	metagenome
Cluster_23	Bacteria	Firmicutes	Clostridia	Clostridiales	Ruminococcaceae	Multi-affiliation	Multi-affiliation
Cluster_24	Bacteria	Firmicutes	Clostridia	Clostridiales	Ruminococcaceae	Butyricicoccus	unknown species
Cluster_25	Bacteria	Bacteroidetes	Bacteroidia	Bacteroidales	Barnesiellaceae	Barnesiella	Barnesiella viscericola
Cluster_26	Bacteria	Firmicutes	Clostridia	Clostridiales	Ruminococcaceae	Faecalibacterium	unknown species
Cluster_27	Bacteria	Firmicutes	Clostridia	Clostridiales	Lachnospiraceae	Blautia	unknown species
Cluster_28	Bacteria	Firmicutes	Clostridia	Clostridiales	Ruminococcaceae	unknown genus	unknown species
Cluster_29	Bacteria	Firmicutes	Clostridia	Clostridiales	Ruminococcaceae	Ruminococcaceae UCG-014	unknown species
Cluster_30	Bacteria	Firmicutes	Clostridia	Clostridiales	Lachnospiraceae	Marvinbryantia	unknown species
Cluster_31	Bacteria	Firmicutes	Clostridia	Clostridiales	Lachnospiraceae	GCA-900066575	unknown species
Cluster_32	Bacteria	Firmicutes	Clostridia	Clostridiales	Ruminococcaceae	unknown genus	unknown species
Cluster_33	Bacteria	Firmicutes	Clostridia	Clostridiales	Ruminococcaceae	Flavonifractor	unknown species
Cluster_34	Bacteria	Firmicutes	Clostridia	Clostridiales	Clostridiales vadinBB60 group	unknown genus	unknown species
Cluster_35	Bacteria	Firmicutes	Clostridia	Clostridiales	Ruminococcaceae	[Eubacterium] coprostanoligenes group	unknown species
Cluster_36	Bacteria	Firmicutes	Clostridia	Clostridiales	Lachnospiraceae	unknown genus	unknown species
Cluster_37	Bacteria	Firmicutes	Clostridia	Clostridiales	Ruminococcaceae	Butyricicoccus	unknown species
Cluster_38	Bacteria	Firmicutes	Clostridia	Clostridiales	Lachnospiraceae	Multi-affiliation	Multi-affiliation
Cluster_40	Bacteria	Firmicutes	Clostridia	Clostridiales	Lachnospiraceae	Lachnoclostridium	unknown species
Cluster_41	Bacteria	Firmicutes	Clostridia	Clostridiales	Ruminococcaceae	Ruminiclostridium 9	unknown species
Cluster_43	Bacteria	Firmicutes	Clostridia	Clostridiales	Ruminococcaceae	unknown genus	unknown species
Cluster_44	Bacteria	Firmicutes	Clostridia	Clostridiales	Lachnospiraceae	Lachnoclostridium	Multi-affiliation
Cluster_45	Bacteria	Firmicutes	Clostridia	Clostridiales	Lachnospiraceae	Blautia	unknown species
Cluster_46	Bacteria	Firmicutes	Clostridia	Clostridiales	Ruminococcaceae	unknown genus	unknown species
Cluster_47	Bacteria	Firmicutes	Clostridia	Clostridiales	Ruminococcaceae	Flavonifractor	Multi-affiliation
Cluster_49	Bacteria	Firmicutes	Clostridia	Clostridiales	Lachnospiraceae	Eisenbergiella	unknown species
Cluster_50	Bacteria	Firmicutes	Clostridia	Clostridiales	Ruminococcaceae	unknown genus	unknown species
Cluster_51	Bacteria	Firmicutes	Clostridia	Clostridiales	Lachnospiraceae	Multi-affiliation	Multi-affiliation
Cluster_52	Bacteria	Firmicutes	Clostridia	Clostridiales	Lachnospiraceae	Lachnoclostridium	[Clostridium asparagiforme]
Cluster_53	Bacteria	Firmicutes	Clostridia	Clostridiales	Ruminococcaceae	Ruminococcaceae UCG-014	unknown species
Cluster_54	Bacteria	Firmicutes	Clostridia	Clostridiales	Ruminococcaceae	Ruminococcaceae UCG-013	unknown species
Cluster_55	Bacteria	Firmicutes	Clostridia	Clostridiales	Ruminococcaceae	Ruminiclostridium 5	unknown species
Cluster_57	Bacteria	Firmicutes	Clostridia	Clostridiales	Lachnospiraceae	Eisenbergiella	unknown species
Cluster_60	Bacteria	Firmicutes	Clostridia	Clostridiales	Ruminococcaceae	Ruminiclostridium 9	unknown species
Cluster_61	Bacteria	Firmicutes	Clostridia	Clostridiales	Ruminococcaceae	Pseudoflavonifractor	Pseudoflavonifractor capillosus
Cluster_62	Bacteria	Firmicutes	Clostridia	Clostridiales	Ruminococcaceae	Ruminiclostridium 5	unknown species
Cluster_63	Bacteria	Firmicutes	Clostridia	Clostridiales	Lachnospiraceae	ASF356	unknown species
Cluster_64	Bacteria	Firmicutes	Clostridia	Clostridiales	Ruminococcaceae	DTU089	unknown species
Cluster_65	Bacteria	Firmicutes	Clostridia	Clostridiales	Lachnospiraceae	GCA-900066575	unknown species
Cluster_66	Bacteria	Firmicutes	Clostridia	Clostridiales	Ruminococcaceae	Negativibacillus	Multi-affiliation
Cluster_67	Bacteria	Firmicutes	Clostridia	Clostridiales	Ruminococcaceae	Oscillibacter	Multi-affiliation
Cluster_69	Bacteria	Firmicutes	Clostridia	Clostridiales	Ruminococcaceae	unknown genus	unknown species
Cluster_71	Bacteria	Firmicutes	Clostridia	Clostridiales	Multi-affiliation	Multi-affiliation	Multi-affiliation
Cluster_72	Bacteria	Firmicutes	Clostridia	Clostridiales	Lachnospiraceae	Lachnoclostridium	unknown species
Cluster_73	Bacteria	Firmicutes	Clostridia	Clostridiales	Ruminococcaceae	Pseudoflavonifractor	unknown species
Cluster_74	Bacteria	Firmicutes	Clostridia	Clostridiales	Lachnospiraceae	unknown genus	unknown species
Cluster_75	Bacteria	Firmicutes	Clostridia	Clostridiales	Ruminococcaceae	Oscillibacter	unknown species
Cluster_76	Bacteria	Firmicutes	Clostridia	Clostridiales	Lachnospiraceae	unknown genus	unknown species
Cluster_77	Bacteria	Firmicutes	Clostridia	Clostridiales	Ruminococcaceae	Ruminococcaceae UCG-014	unknown species
Cluster_79	Bacteria	Firmicutes	Clostridia	Clostridiales	Lachnospiraceae	[Ruminococcus] torques group	unknown species
Cluster_80	Bacteria	Firmicutes	Clostridia	Clostridiales	Ruminococcaceae	unknown genus	unknown species
Cluster_81	Bacteria	Firmicutes	Clostridia	Clostridiales	Ruminococcaceae	Ruminiclostridium 5	unknown species
Cluster_82	Bacteria	Firmicutes	Clostridia	Clostridiales	Lachnospiraceae	Multi-affiliation	Multi-affiliation
Cluster_83	Bacteria	Firmicutes	Clostridia	Clostridiales	Ruminococcaceae	Oscillibacter	unknown species
Cluster_85	Bacteria	Firmicutes	Clostridia	Clostridiales	Ruminococcaceae	Negativibacillus	Multi-affiliation
Cluster_86	Bacteria	Firmicutes	Clostridia	Clostridiales	Ruminococcaceae	unknown genus	unknown species
Cluster_88	Bacteria	Firmicutes	Clostridia	Clostridiales	Ruminococcaceae	Oscillibacter	unknown species
Cluster_89	Bacteria	Firmicutes	Clostridia	Clostridiales	Ruminococcaceae	unknown genus	unknown species
Cluster_90	Bacteria	Firmicutes	Clostridia	Clostridiales	Ruminococcaceae	unknown genus	unknown species
Cluster_91	Bacteria	Firmicutes	Clostridia	Clostridiales	Lachnospiraceae	Marvinbryantia	unknown species
Cluster_92	Bacteria	Firmicutes	Bacilli	Lactobacillales	Lactobacillaceae	Lactobacillus	Multi-affiliation
Cluster_93	Bacteria	Firmicutes	Clostridia	Clostridiales	Lachnospiraceae	Eisenbergiella	unknown species
Cluster_94	Bacteria	Firmicutes	Clostridia	Clostridiales	Lachnospiraceae	Eisenbergiella	unknown species
Cluster_95	Bacteria	Firmicutes	Clostridia	Clostridiales	Ruminococcaceae	unknown genus	unknown species
Cluster_97	Bacteria	Firmicutes	Clostridia	Clostridiales	Ruminococcaceae	Negativibacillus	unknown species
Cluster_98	Bacteria	Firmicutes	Clostridia	Clostridiales	Clostridiales vadinBB60 group	unknown genus	unknown species
Cluster_99	Bacteria	Firmicutes	Clostridia	Clostridiales	Ruminococcaceae	unknown genus	unknown species
Cluster_103	Bacteria	Firmicutes	Clostridia	Clostridiales	Lachnospiraceae	unknown genus	unknown species
Cluster_104	Bacteria	Firmicutes	Clostridia	Clostridiales	Ruminococcaceae	Oscillibacter	Multi-affiliation
Cluster_108	Bacteria	Firmicutes	Clostridia	Clostridiales	Ruminococcaceae	unknown genus	unknown species
Cluster_110	Bacteria	Proteobacteria	Gammaproteobacteria	Enterobacteriales	Enterobacteriaceae	Multi-affiliation	Multi-affiliation
Cluster_113	Bacteria	Firmicutes	Clostridia	Clostridiales	Lachnospiraceae	Multi-affiliation	Multi-affiliation
Cluster_115	Bacteria	Firmicutes	Clostridia	Clostridiales	Lachnospiraceae	Eisenbergiella	unknown species
Cluster_116	Bacteria	Firmicutes	Clostridia	Clostridiales	Ruminococcaceae	unknown genus	unknown species
Cluster_117	Bacteria	Firmicutes	Clostridia	Clostridiales	Ruminococcaceae	Multi-affiliation	Multi-affiliation
Cluster_118	Bacteria	Firmicutes	Clostridia	Clostridiales	Ruminococcaceae	Oscillibacter	Multi-affiliation
Cluster_121	Bacteria	Firmicutes	Clostridia	Clostridiales	Ruminococcaceae	Multi-affiliation	Multi-affiliation
Cluster_122	Bacteria	Firmicutes	Clostridia	Clostridiales	Lachnospiraceae	Eisenbergiella	unknown species
Cluster_123	Bacteria	Firmicutes	Clostridia	Clostridiales	Lachnospiraceae	[Ruminococcus] torques group	unknown species
Cluster_126	Bacteria	Firmicutes	Clostridia	Clostridiales	Clostridiales vadinBB60 group	unknown genus	unknown species
Cluster_129	Bacteria	Firmicutes	Clostridia	Clostridiales	Lachnospiraceae	unknown genus	unknown species
Cluster_131	Bacteria	Firmicutes	Clostridia	Clostridiales	Lachnospiraceae	Lachnoclostridium	unknown species
Cluster_132	Bacteria	Firmicutes	Clostridia	Clostridiales	Ruminococcaceae	Ruminococcaceae UCG-014	unknown species
Cluster_133	Bacteria	Firmicutes	Clostridia	Clostridiales	Lachnospiraceae	unknown genus	unknown species
Cluster_136	Bacteria	Firmicutes	Clostridia	Clostridiales	Lachnospiraceae	Lachnoclostridium	unknown species
Cluster_138	Bacteria	Firmicutes	Clostridia	Clostridiales	Ruminococcaceae	Ruminococcaceae UCG-014	unknown species
Cluster_140	Bacteria	Firmicutes	Clostridia	Clostridiales	Ruminococcaceae	Ruminiclostridium 9	Multi-affiliation
Cluster_143	Bacteria	Firmicutes	Clostridia	Clostridiales	Ruminococcaceae	unknown genus	unknown species
Cluster_145	Bacteria	Firmicutes	Clostridia	Clostridiales	Lachnospiraceae	Blautia	unknown species
Cluster_146	Bacteria	Firmicutes	Clostridia	Clostridiales	Ruminococcaceae	Multi-affiliation	Multi-affiliation
Cluster_147	Bacteria	Proteobacteria	Gammaproteobacteria	Enterobacteriales	Enterobacteriaceae	Enterobacter	unknown species
Cluster_152	Bacteria	Firmicutes	Clostridia	Clostridiales	Lachnospiraceae	Sellimonas	unknown species
Cluster_153	Bacteria	Firmicutes	Clostridia	Clostridiales	Lachnospiraceae	Eisenbergiella	unknown species
Cluster_154	Bacteria	Firmicutes	Clostridia	Clostridiales	Lachnospiraceae	unknown genus	unknown species
Cluster_156	Bacteria	Firmicutes	Clostridia	Clostridiales	Ruminococcaceae	Ruminiclostridium 9	unknown species
Cluster_157	Bacteria	Firmicutes	Clostridia	Clostridiales	Lachnospiraceae	[Ruminococcus] torques group	unknown species
Cluster_159	Bacteria	Firmicutes	Clostridia	Clostridiales	Lachnospiraceae	Lachnospiraceae NK4A136 group	unknown species
Cluster_160	Bacteria	Firmicutes	Clostridia	Clostridiales	Ruminococcaceae	Ruminococcaceae UCG-014	unknown species
Cluster_161	Bacteria	Firmicutes	Clostridia	Clostridiales	Lachnospiraceae	Lachnoclostridium	unknown species
Cluster_162	Bacteria	Firmicutes	Clostridia	Clostridiales	Ruminococcaceae	unknown genus	unknown species
Cluster_163	Bacteria	Firmicutes	Clostridia	Clostridiales	Ruminococcaceae	unknown genus	Multi-affiliation
Cluster_165	Bacteria	Firmicutes	Clostridia	Clostridiales	Ruminococcaceae	Butyricicoccus	unknown species
Cluster_166	Bacteria	Firmicutes	Clostridia	Clostridiales	Ruminococcaceae	Caproiciproducens	unknown species
Cluster_168	Bacteria	Firmicutes	Clostridia	Clostridiales	Lachnospiraceae	Multi-affiliation	Multi-affiliation
Cluster_173	Bacteria	Firmicutes	Clostridia	Clostridiales	Lachnospiraceae	Roseburia	unknown species
Cluster_176	Bacteria	Firmicutes	Clostridia	Clostridiales	Ruminococcaceae	Ruminiclostridium 9	unknown species
Cluster_180	Bacteria	Firmicutes	Clostridia	Clostridiales	Ruminococcaceae	Ruminococcaceae UCG-014	unknown species
Cluster_181	Bacteria	Firmicutes	Clostridia	Clostridiales	Ruminococcaceae	unknown genus	Multi-affiliation
Cluster_184	Bacteria	Firmicutes	Clostridia	Clostridiales	Lachnospiraceae	Lachnospiraceae UCG-010	unknown species
Cluster_185	Bacteria	Firmicutes	Clostridia	Clostridiales	Lachnospiraceae	Lachnospiraceae NK4A136 group	unknown species
Cluster_186	Bacteria	Firmicutes	Clostridia	Clostridiales	Lachnospiraceae	Sellimonas	Lachnoclostridium phocaeense
Cluster_187	Bacteria	Proteobacteria	Gammaproteobacteria	Enterobacteriales	Enterobacteriaceae	Multi-affiliation	Multi-affiliation
Cluster_190	Bacteria	Firmicutes	Clostridia	Clostridiales	Clostridiales vadinBB60 group	unknown genus	gut metagenome
Cluster_195	Bacteria	Firmicutes	Clostridia	Clostridiales	Ruminococcaceae	unknown genus	unknown species
Cluster_200	Bacteria	Firmicutes	Clostridia	Clostridiales	Ruminococcaceae	Flavonifractor	unknown species
Cluster_202	Bacteria	Firmicutes	Clostridia	Clostridiales	Lachnospiraceae	Tyzzerella 3	unknown species
Cluster_203	Bacteria	Firmicutes	Clostridia	Clostridiales	Lachnospiraceae	ASF356	unknown species
Cluster_207	Bacteria	Firmicutes	Clostridia	Clostridiales	Ruminococcaceae	[Eubacterium] coprostanoligenes group	unknown species
Cluster_212	Bacteria	Firmicutes	Clostridia	Clostridiales	Ruminococcaceae	DTU089	unknown species
Cluster_214	Bacteria	Firmicutes	Clostridia	Clostridiales	Ruminococcaceae	unknown genus	Clostridium sp.
Cluster_218	Bacteria	Firmicutes	Clostridia	Clostridiales	Lachnospiraceae	Tyzzerella	unknown species
Cluster_220	Bacteria	Firmicutes	Clostridia	Clostridiales	Lachnospiraceae	Lachnospiraceae FE2018 group	unknown species
Cluster_226	Bacteria	Firmicutes	Clostridia	Clostridiales	Ruminococcaceae	Oscillibacter	Multi-affiliation
Cluster_227	Bacteria	Firmicutes	Clostridia	Clostridiales	Ruminococcaceae	Oscillibacter	Multi-affiliation
Cluster_230	Bacteria	Firmicutes	Clostridia	Clostridiales	Ruminococcaceae	Ruminiclostridium 9	unknown species
Cluster_231	Bacteria	Firmicutes	Clostridia	Clostridiales	Ruminococcaceae	unknown genus	unknown species
Cluster_234	Bacteria	Firmicutes	Clostridia	Clostridiales	Lachnospiraceae	Eisenbergiella	unknown species
Cluster_235	Bacteria	Proteobacteria	Gammaproteobacteria	Enterobacteriales	Enterobacteriaceae	Escherichia-Shigella	unknown species
Cluster_244	Bacteria	Firmicutes	Clostridia	Clostridiales	Ruminococcaceae	Flavonifractor	Multi-affiliation
Cluster_245	Bacteria	Firmicutes	Clostridia	Clostridiales	Ruminococcaceae	Flavonifractor	unknown species
Cluster_248	Bacteria	Firmicutes	Clostridia	Clostridiales	Lachnospiraceae	unknown genus	unknown species
Cluster_253	Bacteria	Firmicutes	Clostridia	Clostridiales	Ruminococcaceae	Ruminiclostridium 9	unknown species
Cluster_259	Bacteria	Firmicutes	Clostridia	Clostridiales	Ruminococcaceae	Oscillibacter	Multi-affiliation
Cluster_260	Bacteria	Firmicutes	Clostridia	Clostridiales	Ruminococcaceae	Ruminiclostridium 9	unknown species
Cluster_261	Bacteria	Firmicutes	Clostridia	Clostridiales	Ruminococcaceae	Butyricicoccus	unknown species
Cluster_262	Bacteria	Firmicutes	Clostridia	Clostridiales	Lachnospiraceae	[Eubacterium] hallii group	unknown species
Cluster_264	Bacteria	Firmicutes	Clostridia	Clostridiales	Ruminococcaceae	unknown genus	metagenome
Cluster_266	Bacteria	Firmicutes	Clostridia	Clostridiales	Ruminococcaceae	Multi-affiliation	Multi-affiliation
Cluster_267	Bacteria	Firmicutes	Clostridia	Clostridiales	Lachnospiraceae	Lachnoclostridium	unknown species
Cluster_272	Bacteria	Firmicutes	Clostridia	Clostridiales	Lachnospiraceae	Lachnoclostridium	unknown species
Cluster_274	Bacteria	Firmicutes	Clostridia	Clostridiales	Lachnospiraceae	Lachnoclostridium	Multi-affiliation
Cluster_276	Bacteria	Firmicutes	Clostridia	Clostridiales	Lachnospiraceae	unknown genus	unknown species
Cluster_288	Bacteria	Firmicutes	Clostridia	Clostridiales	Ruminococcaceae	Multi-affiliation	Multi-affiliation
Cluster_290	Bacteria	Firmicutes	Clostridia	Clostridiales	Lachnospiraceae	Lachnospiraceae NK4A136 group	unknown species
Cluster_295	Bacteria	Firmicutes	Clostridia	Clostridiales	Lachnospiraceae	Blautia	unknown species
Cluster_296	Bacteria	Firmicutes	Clostridia	Clostridiales	Lachnospiraceae	unknown genus	unknown species
Cluster_297	Bacteria	Firmicutes	Clostridia	Clostridiales	Ruminococcaceae	unknown genus	unknown species
Cluster_298	Bacteria	Firmicutes	Clostridia	Clostridiales	Ruminococcaceae	Flavonifractor	unknown species
Cluster_299	Bacteria	Firmicutes	Clostridia	Clostridiales	Ruminococcaceae	Multi-affiliation	Multi-affiliation
Cluster_300	Bacteria	Firmicutes	Clostridia	Clostridiales	Ruminococcaceae	unknown genus	Clostridium sp.
Cluster_305	Bacteria	Firmicutes	Clostridia	Clostridiales	Multi-affiliation	Multi-affiliation	Multi-affiliation
Cluster_309	Bacteria	Firmicutes	Clostridia	Clostridiales	Ruminococcaceae	Ruminococcaceae UCG-014	unknown species
Cluster_310	Bacteria	Firmicutes	Clostridia	Clostridiales	Lachnospiraceae	Lachnospiraceae NK4A136 group	unknown species
Cluster_312	Bacteria	Firmicutes	Clostridia	Clostridiales	Lachnospiraceae	[Ruminococcus] torques group	Multi-affiliation
Cluster_313	Bacteria	Firmicutes	Clostridia	Clostridiales	Ruminococcaceae	Caproiciproducens	unknown species
Cluster_321	Bacteria	Firmicutes	Clostridia	Clostridiales	Ruminococcaceae	Negativibacillus	unknown species
Cluster_322	Bacteria	Firmicutes	Clostridia	Clostridiales	Lachnospiraceae	[Ruminococcus] torques group	Ruminococcus sp.
Cluster_329	Bacteria	Firmicutes	Clostridia	Clostridiales	Lachnospiraceae	Lachnospiraceae NK4A136 group	unknown species
Cluster_330	Bacteria	Firmicutes	Clostridia	Clostridiales	Lachnospiraceae	Lachnoclostridium	unknown species
Cluster_335	Bacteria	Firmicutes	Clostridia	Clostridiales	Lachnospiraceae	Sellimonas	Lachnoclostridium phocaeense
Cluster_338	Bacteria	Firmicutes	Clostridia	Clostridiales	Lachnospiraceae	Lachnoclostridium	unknown species
Cluster_339	Bacteria	Firmicutes	Clostridia	Clostridiales	Lachnospiraceae	[Ruminococcus] torques group	metagenome
Cluster_340	Bacteria	Firmicutes	Clostridia	Clostridiales	Ruminococcaceae	unknown genus	unknown species
Cluster_341	Bacteria	Firmicutes	Clostridia	Clostridiales	Lachnospiraceae	Lachnoclostridium	Multi-affiliation
Cluster_344	Bacteria	Firmicutes	Clostridia	Clostridiales	Lachnospiraceae	[Ruminococcus] torques group	metagenome
Cluster_347	Bacteria	Firmicutes	Clostridia	Clostridiales	Lachnospiraceae	ASF356	unknown species
Cluster_349	Bacteria	Firmicutes	Clostridia	Clostridiales	Lachnospiraceae	Lachnoclostridium	unknown species
Cluster_350	Bacteria	Firmicutes	Clostridia	Clostridiales	Lachnospiraceae	[Ruminococcus] torques group	unknown species
Cluster_351	Bacteria	Firmicutes	Clostridia	Clostridiales	Lachnospiraceae	unknown genus	unknown species
Cluster_352	Bacteria	Firmicutes	Clostridia	Clostridiales	Ruminococcaceae	Ruminiclostridium 9	unknown species
Cluster_355	Bacteria	Firmicutes	Clostridia	Clostridiales	Ruminococcaceae	Ruminiclostridium 9	unknown species
Cluster_357	Bacteria	Firmicutes	Clostridia	Clostridiales	Ruminococcaceae	Oscillibacter	unknown species
Cluster_358	Bacteria	Firmicutes	Clostridia	Clostridiales	Lachnospiraceae	[Eubacterium] xylanophilum group	unknown species
Cluster_361	Bacteria	Firmicutes	Clostridia	Clostridiales	Ruminococcaceae	unknown genus	unknown species
Cluster_363	Bacteria	Firmicutes	Clostridia	Clostridiales	Ruminococcaceae	unknown genus	unknown species
Cluster_378	Bacteria	Firmicutes	Clostridia	Clostridiales	Ruminococcaceae	[Eubacterium] coprostanoligenes group	unknown species
Cluster_383	Bacteria	Firmicutes	Clostridia	Clostridiales	Lachnospiraceae	Multi-affiliation	Multi-affiliation
Cluster_384	Bacteria	Firmicutes	Clostridia	Clostridiales	Ruminococcaceae	unknown genus	Clostridium sp.
Cluster_387	Bacteria	Firmicutes	Bacilli	Lactobacillales	Lactobacillaceae	Lactobacillus	unknown species
Cluster_388	Bacteria	Firmicutes	Clostridia	Clostridiales	Ruminococcaceae	Ruminiclostridium 9	unknown species
Cluster_391	Bacteria	Firmicutes	Clostridia	Clostridiales	Lachnospiraceae	Lachnoclostridium	unknown species
Cluster_392	Bacteria	Firmicutes	Clostridia	Clostridiales	Christensenellaceae	Christensenellaceae R-7 group	unknown species
Cluster_397	Bacteria	Firmicutes	Clostridia	Clostridiales	Lachnospiraceae	[Ruminococcus] torques group	unknown species
Cluster_403	Bacteria	Firmicutes	Clostridia	Clostridiales	Lachnospiraceae	Lachnoclostridium	unknown species
Cluster_410	Bacteria	Firmicutes	Clostridia	Clostridiales	Ruminococcaceae	unknown genus	unknown species
Cluster_411	Bacteria	Firmicutes	Clostridia	Clostridiales	Ruminococcaceae	Ruminiclostridium 9	unknown species
Cluster_417	Bacteria	Firmicutes	Clostridia	Clostridiales	Lachnospiraceae	unknown genus	unknown species
Cluster_418	Bacteria	Firmicutes	Clostridia	Clostridiales	Lachnospiraceae	unknown genus	unknown species
Cluster_419	Bacteria	Firmicutes	Clostridia	Clostridiales	Lachnospiraceae	unknown genus	unknown species
Cluster_422	Bacteria	Firmicutes	Clostridia	Clostridiales	Ruminococcaceae	Multi-affiliation	Multi-affiliation
Cluster_429	Bacteria	Firmicutes	Clostridia	Clostridiales	Lachnospiraceae	Lachnospiraceae NK4A136 group	unknown species
Cluster_430	Bacteria	Proteobacteria	Gammaproteobacteria	Enterobacteriales	Enterobacteriaceae	Escherichia-Shigella	unknown species
Cluster_434	Bacteria	Firmicutes	Clostridia	Clostridiales	Ruminococcaceae	Ruminiclostridium 9	unknown species
Cluster_437	Bacteria	Proteobacteria	Gammaproteobacteria	Pseudomonadales	Pseudomonadaceae	Pseudomonas	Multi-affiliation
Cluster_441	Bacteria	Firmicutes	Clostridia	Clostridiales	Lachnospiraceae	Lachnoclostridium	unknown species
Cluster_442	Bacteria	Firmicutes	Clostridia	Clostridiales	Ruminococcaceae	Ruminococcaceae UCG-014	unknown species
Cluster_444	Bacteria	Firmicutes	Clostridia	Clostridiales	Lachnospiraceae	Sellimonas	unknown species
Cluster_446	Bacteria	Firmicutes	Clostridia	Clostridiales	Lachnospiraceae	Eisenbergiella	unknown species
Cluster_448	Bacteria	Firmicutes	Clostridia	Clostridiales	Clostridiales vadinBB60 group	unknown genus	unknown species
Cluster_451	Bacteria	Firmicutes	Clostridia	Clostridiales	Ruminococcaceae	Butyricicoccus	unknown species
Cluster_452	Bacteria	Firmicutes	Clostridia	Clostridiales	Ruminococcaceae	Ruminiclostridium 5	unknown species
Cluster_456	Bacteria	Firmicutes	Clostridia	Clostridiales	Ruminococcaceae	Multi-affiliation	Multi-affiliation
Cluster_460	Bacteria	Firmicutes	Clostridia	Clostridiales	Lachnospiraceae	[Ruminococcus] torques group	unknown species
Cluster_464	Bacteria	Firmicutes	Clostridia	Clostridiales	Ruminococcaceae	DTU089	unknown species
Cluster_465	Bacteria	Firmicutes	Clostridia	Clostridiales	Ruminococcaceae	Ruminococcaceae UCG-013	unknown species
Cluster_467	Bacteria	Firmicutes	Clostridia	Clostridiales	Lachnospiraceae	Blautia	unknown species
Cluster_469	Bacteria	Firmicutes	Bacilli	Lactobacillales	Streptococcaceae	Streptococcus	Multi-affiliation
Cluster_470	Bacteria	Firmicutes	Clostridia	Clostridiales	Lachnospiraceae	CHKCI001	unknown species
Cluster_474	Bacteria	Firmicutes	Clostridia	Clostridiales	Christensenellaceae	Christensenellaceae R-7 group	unknown species
Cluster_475	Bacteria	Firmicutes	Clostridia	Clostridiales	Lachnospiraceae	unknown genus	unknown species
Cluster_477	Bacteria	Firmicutes	Clostridia	Clostridiales	Ruminococcaceae	Ruminiclostridium 9	unknown species
Cluster_481	Bacteria	Firmicutes	Clostridia	Clostridiales	Ruminococcaceae	Ruminiclostridium 5	unknown species
Cluster_484	Bacteria	Firmicutes	Clostridia	Clostridiales	Ruminococcaceae	Multi-affiliation	Multi-affiliation
Cluster_490	Bacteria	Firmicutes	Clostridia	Clostridiales	Ruminococcaceae	[Eubacterium] coprostanoligenes group	unknown species
Cluster_493	Bacteria	Firmicutes	Clostridia	Clostridiales	Lachnospiraceae	Multi-affiliation	Multi-affiliation
Cluster_502	Bacteria	Firmicutes	Clostridia	Clostridiales	Ruminococcaceae	Ruminiclostridium 9	unknown species
Cluster_506	Bacteria	Firmicutes	Clostridia	Clostridiales	Ruminococcaceae	Flavonifractor	unknown species
Cluster_508	Bacteria	Firmicutes	Clostridia	Clostridiales	Ruminococcaceae	DTU089	Multi-affiliation
Cluster_514	Bacteria	Firmicutes	Clostridia	Clostridiales	Ruminococcaceae	unknown genus	unknown species
Cluster_518	Bacteria	Firmicutes	Clostridia	Clostridiales	Ruminococcaceae	Ruminiclostridium 5	Multi-affiliation
Cluster_520	Bacteria	Firmicutes	Clostridia	Clostridiales	Lachnospiraceae	unknown genus	unknown species
Cluster_523	Bacteria	Firmicutes	Clostridia	Clostridiales	Ruminococcaceae	Oscillibacter	unknown species
Cluster_528	Bacteria	Firmicutes	Clostridia	Clostridiales	Lachnospiraceae	unknown genus	unknown species
Cluster_531	Bacteria	Firmicutes	Clostridia	Clostridiales	Ruminococcaceae	Flavonifractor	unknown species
Cluster_533	Bacteria	Firmicutes	Clostridia	Clostridiales	Ruminococcaceae	Ruminococcaceae UCG-014	unknown species
Cluster_535	Bacteria	Firmicutes	Clostridia	Clostridiales	Lachnospiraceae	GCA-900066575	unknown species
Cluster_539	Bacteria	Firmicutes	Clostridia	Clostridiales	Peptostreptococcaceae	Multi-affiliation	Multi-affiliation
Cluster_547	Bacteria	Firmicutes	Clostridia	Clostridiales	Lachnospiraceae	Lachnospiraceae NK4A136 group	unknown species
Cluster_548	Bacteria	Firmicutes	Erysipelotrichia	Erysipelotrichales	Erysipelotrichaceae	Erysipelatoclostridium	unknown species
Cluster_559	Bacteria	Firmicutes	Clostridia	Clostridiales	Ruminococcaceae	Butyricicoccus	unknown species
Cluster_564	Bacteria	Firmicutes	Clostridia	Clostridiales	Lachnospiraceae	unknown genus	unknown species
Cluster_569	Bacteria	Firmicutes	Clostridia	Clostridiales	Lachnospiraceae	Lachnospiraceae NK4A136 group	unknown species
Cluster_570	Bacteria	Firmicutes	Clostridia	Clostridiales	Ruminococcaceae	Butyricicoccus	unknown species
Cluster_571	Bacteria	Firmicutes	Clostridia	Clostridiales	Lachnospiraceae	[Ruminococcus] torques group	unknown species
Cluster_573	Bacteria	Firmicutes	Clostridia	Clostridiales	Ruminococcaceae	Multi-affiliation	Multi-affiliation
Cluster_578	Bacteria	Firmicutes	Clostridia	Clostridiales	Lachnospiraceae	Eisenbergiella	unknown species
Cluster_579	Bacteria	Firmicutes	Clostridia	Clostridiales	Lachnospiraceae	Eisenbergiella	unknown species
Cluster_581	Bacteria	Firmicutes	Clostridia	Clostridiales	Ruminococcaceae	unknown genus	unknown species
Cluster_583	Bacteria	Firmicutes	Clostridia	Clostridiales	Ruminococcaceae	Ruminococcaceae UCG-014	unknown species
Cluster_585	Bacteria	Firmicutes	Clostridia	Clostridiales	Ruminococcaceae	Flavonifractor	unknown species
Cluster_590	Bacteria	Firmicutes	Clostridia	Clostridiales	Ruminococcaceae	Ruminiclostridium 9	unknown species
Cluster_591	Bacteria	Firmicutes	Clostridia	Clostridiales	Lachnospiraceae	Eisenbergiella	unknown species
Cluster_593	Bacteria	Firmicutes	Clostridia	Clostridiales	Lachnospiraceae	[Ruminococcus] torques group	unknown species
Cluster_594	Bacteria	Firmicutes	Clostridia	Clostridiales	Ruminococcaceae	Ruminiclostridium 5	unknown species
Cluster_599	Bacteria	Firmicutes	Clostridia	Clostridiales	Ruminococcaceae	Ruminococcaceae UCG-014	unknown species
Cluster_600	Bacteria	Firmicutes	Clostridia	Clostridiales	Lachnospiraceae	unknown genus	unknown species
Cluster_605	Bacteria	Firmicutes	Clostridia	Clostridiales	Clostridiaceae 1	Candidatus Arthromitus	Candidatus Arthromitus sp. SFB-rat-Yit
Cluster_607	Bacteria	Firmicutes	Clostridia	Clostridiales	Lachnospiraceae	[Ruminococcus] torques group	Multi-affiliation
Cluster_610	Bacteria	Firmicutes	Clostridia	Clostridiales	Ruminococcaceae	Ruminococcaceae UCG-010	unknown species
Cluster_612	Bacteria	Firmicutes	Clostridia	Clostridiales	Lachnospiraceae	Lachnoclostridium	unknown species
Cluster_614	Bacteria	Firmicutes	Clostridia	Clostridiales	Lachnospiraceae	Eisenbergiella	unknown species
Cluster_618	Bacteria	Firmicutes	Clostridia	Clostridiales	Ruminococcaceae	Ruminococcaceae UCG-013	unknown species
Cluster_621	Bacteria	Firmicutes	Clostridia	Clostridiales	Ruminococcaceae	Flavonifractor	unknown species
Cluster_634	Bacteria	Firmicutes	Clostridia	Clostridiales	Ruminococcaceae	Multi-affiliation	Multi-affiliation
Cluster_635	Bacteria	Firmicutes	Clostridia	Clostridiales	Lachnospiraceae	unknown genus	unknown species
Cluster_636	Bacteria	Firmicutes	Clostridia	Clostridiales	Lachnospiraceae	Multi-affiliation	Multi-affiliation
Cluster_637	Bacteria	Firmicutes	Clostridia	Clostridiales	Ruminococcaceae	unknown genus	metagenome
Cluster_643	Bacteria	Firmicutes	Clostridia	Clostridiales	Lachnospiraceae	[Ruminococcus] torques group	metagenome
Cluster_649	Bacteria	Firmicutes	Clostridia	Clostridiales	Lachnospiraceae	Anaerostipes	unknown species
Cluster_651	Bacteria	Firmicutes	Clostridia	Clostridiales	Ruminococcaceae	unknown genus	unknown species
Cluster_652	Bacteria	Firmicutes	Clostridia	Clostridiales	Lachnospiraceae	[Ruminococcus] torques group	Ruminococcus sp.
Cluster_653	Bacteria	Firmicutes	Clostridia	Clostridiales	Ruminococcaceae	Oscillibacter	unknown species
Cluster_659	Bacteria	Firmicutes	Clostridia	Clostridiales	Ruminococcaceae	Oscillibacter	Multi-affiliation
Cluster_667	Bacteria	Firmicutes	Clostridia	Clostridiales	Lachnospiraceae	unknown genus	unknown species
Cluster_687	Bacteria	Firmicutes	Clostridia	Clostridiales	Ruminococcaceae	DTU089	unknown species
Cluster_692	Bacteria	Firmicutes	Clostridia	Clostridiales	Lachnospiraceae	unknown genus	unknown species
Cluster_699	Bacteria	Firmicutes	Clostridia	Clostridiales	Lachnospiraceae	Blautia	unknown species
Cluster_700	Bacteria	Firmicutes	Clostridia	Clostridiales	Ruminococcaceae	unknown genus	unknown species
Cluster_701	Bacteria	Firmicutes	Clostridia	Clostridiales	Ruminococcaceae	Ruminiclostridium 9	unknown species
Cluster_702	Bacteria	Firmicutes	Clostridia	Clostridiales	Lachnospiraceae	[Ruminococcus] torques group	unknown species
Cluster_707	Bacteria	Firmicutes	Clostridia	Clostridiales	Ruminococcaceae	Multi-affiliation	Multi-affiliation
Cluster_713	Bacteria	Firmicutes	Clostridia	Clostridiales	Lachnospiraceae	unknown genus	unknown species
Cluster_715	Bacteria	Firmicutes	Clostridia	Clostridiales	Ruminococcaceae	unknown genus	Clostridium sp.
Cluster_717	Bacteria	Firmicutes	Clostridia	Clostridiales	Ruminococcaceae	unknown genus	unknown species
Cluster_718	Bacteria	Firmicutes	Bacilli	Bacillales	Bacillaceae	Multi-affiliation	Multi-affiliation
Cluster_720	Bacteria	Firmicutes	Clostridia	Clostridiales	Lachnospiraceae	unknown genus	unknown species
Cluster_723	Bacteria	Firmicutes	Clostridia	Clostridiales	Ruminococcaceae	Multi-affiliation	Multi-affiliation
Cluster_724	Bacteria	Firmicutes	Clostridia	Clostridiales	Lachnospiraceae	Multi-affiliation	Multi-affiliation
Cluster_732	Bacteria	Firmicutes	Clostridia	Clostridiales	Lachnospiraceae	Roseburia	unknown species
Cluster_736	Bacteria	Firmicutes	Clostridia	Clostridiales	Lachnospiraceae	Eisenbergiella	unknown species
Cluster_737	Bacteria	Firmicutes	Clostridia	Clostridiales	Ruminococcaceae	Ruminiclostridium 9	unknown species
Cluster_738	Bacteria	Proteobacteria	Gammaproteobacteria	Enterobacteriales	Enterobacteriaceae	Escherichia-Shigella	unknown species
Cluster_739	Bacteria	Firmicutes	Clostridia	Clostridiales	Lachnospiraceae	[Ruminococcus] gauvreauii group	unknown species
Cluster_740	Bacteria	Firmicutes	Clostridia	Clostridiales	Ruminococcaceae	Multi-affiliation	Multi-affiliation
Cluster_743	Bacteria	Firmicutes	Clostridia	Clostridiales	Ruminococcaceae	Ruminiclostridium	unknown species
Cluster_751	Bacteria	Firmicutes	Clostridia	Clostridiales	Lachnospiraceae	[Ruminococcus] torques group	unknown species
Cluster_757	Bacteria	Firmicutes	Clostridia	Clostridiales	Lachnospiraceae	Blautia	unknown species
Cluster_761	Bacteria	Firmicutes	Clostridia	Clostridiales	Lachnospiraceae	Blautia	unknown species
Cluster_762	Bacteria	Firmicutes	Clostridia	Clostridiales	Lachnospiraceae	Lachnospiraceae NK4A136 group	unknown species
Cluster_767	Bacteria	Firmicutes	Clostridia	Clostridiales	Ruminococcaceae	unknown genus	Multi-affiliation
Cluster_768	Bacteria	Firmicutes	Clostridia	Clostridiales	Ruminococcaceae	unknown genus	unknown species
Cluster_770	Bacteria	Firmicutes	Clostridia	Clostridiales	Ruminococcaceae	Flavonifractor	unknown species
Cluster_773	Bacteria	Firmicutes	Clostridia	Clostridiales	Clostridiales vadinBB60 group	unknown genus	unknown species
Cluster_775	Bacteria	Firmicutes	Clostridia	Clostridiales	Lachnospiraceae	[Ruminococcus] torques group	unknown species
Cluster_777	Bacteria	Firmicutes	Clostridia	Clostridiales	Ruminococcaceae	Butyricicoccus	unknown species
Cluster_785	Bacteria	Firmicutes	Clostridia	Clostridiales	Lachnospiraceae	Eisenbergiella	unknown species
Cluster_787	Bacteria	Firmicutes	Clostridia	Clostridiales	Lachnospiraceae	[Ruminococcus] gauvreauii group	unknown species
Cluster_789	Bacteria	Firmicutes	Clostridia	Clostridiales	Ruminococcaceae	Oscillibacter	unknown species
Cluster_790	Bacteria	Firmicutes	Clostridia	Clostridiales	Ruminococcaceae	unknown genus	unknown species
Cluster_794	Bacteria	Firmicutes	Clostridia	Clostridiales	Lachnospiraceae	unknown genus	Multi-affiliation
Cluster_795	Bacteria	Firmicutes	Clostridia	Clostridiales	Lachnospiraceae	unknown genus	unknown species
Cluster_799	Bacteria	Firmicutes	Clostridia	Clostridiales	Ruminococcaceae	unknown genus	unknown species
Cluster_802	Bacteria	Firmicutes	Clostridia	Clostridiales	Ruminococcaceae	Flavonifractor	Multi-affiliation
Cluster_803	Bacteria	Firmicutes	Clostridia	Clostridiales	Lachnospiraceae	Lachnoclostridium	unknown species
Cluster_806	Bacteria	Firmicutes	Clostridia	Clostridiales	Ruminococcaceae	Flavonifractor	unknown species
Cluster_808	Bacteria	Firmicutes	Clostridia	Clostridiales	Lachnospiraceae	Lachnoclostridium	Multi-affiliation
Cluster_810	Bacteria	Firmicutes	Clostridia	Clostridiales	Lachnospiraceae	Lachnoclostridium 5	Multi-affiliation
Cluster_814	Bacteria	Firmicutes	Clostridia	Clostridiales	Ruminococcaceae	Oscillibacter	unknown species
Cluster_816	Bacteria	Firmicutes	Clostridia	Clostridiales	Ruminococcaceae	Multi-affiliation	Multi-affiliation
Cluster_817	Bacteria	Firmicutes	Clostridia	Clostridiales	Ruminococcaceae	unknown genus	unknown species
Cluster_820	Bacteria	Firmicutes	Clostridia	Clostridiales	Lachnospiraceae	unknown genus	unknown species
Cluster_822	Bacteria	Firmicutes	Clostridia	Clostridiales	Ruminococcaceae	Oscillibacter	Multi-affiliation
Cluster_823	Bacteria	Firmicutes	Clostridia	Clostridiales	Lachnospiraceae	[Ruminococcus] torques group	metagenome
Cluster_825	Bacteria	Firmicutes	Clostridia	Clostridiales	Ruminococcaceae	unknown genus	unknown species
Cluster_831	Bacteria	Firmicutes	Clostridia	Clostridiales	Ruminococcaceae	Butyricicoccus	unknown species
Cluster_834	Bacteria	Firmicutes	Clostridia	Clostridiales	Lachnospiraceae	Eisenbergiella	unknown species
Cluster_835	Bacteria	Firmicutes	Clostridia	Clostridiales	Clostridiales vadinBB60 group	unknown genus	unknown species
Cluster_841	Bacteria	Firmicutes	Clostridia	Clostridiales	Ruminococcaceae	[Eubacterium] coprostanoligenes group	unknown species
Cluster_845	Bacteria	Firmicutes	Clostridia	Clostridiales	Ruminococcaceae	unknown genus	unknown species
Cluster_846	Bacteria	Firmicutes	Clostridia	Clostridiales	Ruminococcaceae	Ruminococcaceae UCG-014	unknown species
Cluster_853	Bacteria	Firmicutes	Clostridia	Clostridiales	Ruminococcaceae	Ruminococcaceae UCG-014	unknown species
Cluster_856	Bacteria	Firmicutes	Clostridia	Clostridiales	Lachnospiraceae	unknown genus	unknown species
Cluster_858	Bacteria	Firmicutes	Clostridia	Clostridiales	Lachnospiraceae	Multi-affiliation	Multi-affiliation
Cluster_859	Bacteria	Firmicutes	Clostridia	Clostridiales	Ruminococcaceae	Butyricicoccus	unknown species
Cluster_861	Bacteria	Firmicutes	Clostridia	Clostridiales	Lachnospiraceae	Multi-affiliation	Multi-affiliation
Cluster_868	Bacteria	Firmicutes	Clostridia	Clostridiales	Ruminococcaceae	Oscillibacter	unknown species
Cluster_877	Bacteria	Firmicutes	Clostridia	Clostridiales	Ruminococcaceae	Ruminococcaceae UCG-014	unknown species
Cluster_887	Bacteria	Firmicutes	Clostridia	Clostridiales	Lachnospiraceae	unknown genus	unknown species
Cluster_888	Bacteria	Firmicutes	Clostridia	Clostridiales	Lachnospiraceae	unknown genus	unknown species
Cluster_889	Bacteria	Firmicutes	Clostridia	Clostridiales	Lachnospiraceae	Blautia	unknown species
Cluster_897	Bacteria	Firmicutes	Clostridia	Clostridiales	Lachnospiraceae	Multi-affiliation	Multi-affiliation
Cluster_898	Bacteria	Firmicutes	Clostridia	Clostridiales	Ruminococcaceae	Flavonifractor	unknown species
Cluster_904	Bacteria	Firmicutes	Clostridia	Clostridiales	Lachnospiraceae	unknown genus	unknown species
Cluster_905	Bacteria	Firmicutes	Clostridia	Clostridiales	Ruminococcaceae	Multi-affiliation	Multi-affiliation
Cluster_906	Bacteria	Firmicutes	Clostridia	Clostridiales	Ruminococcaceae	Ruminococcaceae UCG-014	unknown species
Cluster_909	Bacteria	Firmicutes	Clostridia	Clostridiales	Lachnospiraceae	Eisenbergiella	unknown species
Cluster_911	Bacteria	Firmicutes	Clostridia	Clostridiales	Clostridiales vadinBB60 group	unknown genus	unknown species
Cluster_913	Bacteria	Firmicutes	Clostridia	Clostridiales	Lachnospiraceae	Lachnoclostridium	unknown species
Cluster_917	Bacteria	Firmicutes	Clostridia	Clostridiales	Lachnospiraceae	Lachnospiraceae NK4A136 group	unknown species
Cluster_927	Bacteria	Firmicutes	Clostridia	Clostridiales	Ruminococcaceae	Ruminiclostridium 9	unknown species
Cluster_928	Bacteria	Firmicutes	Clostridia	Clostridiales	Ruminococcaceae	unknown genus	unknown species
Cluster_929	Bacteria	Firmicutes	Clostridia	Clostridiales	Ruminococcaceae	Butyricicoccus	unknown species
Cluster_932	Bacteria	Firmicutes	Clostridia	Clostridiales	Ruminococcaceae	Flavonifractor	unknown species
Cluster_935	Bacteria	Firmicutes	Clostridia	Clostridiales	Ruminococcaceae	unknown genus	Clostridium sp.
Cluster_938	Bacteria	Firmicutes	Clostridia	Clostridiales	Ruminococcaceae	unknown genus	unknown species
Cluster_947	Bacteria	Firmicutes	Clostridia	Clostridiales	Ruminococcaceae	[Eubacterium] coprostanoligenes group	unknown species
Cluster_950	Bacteria	Firmicutes	Clostridia	Clostridiales	Ruminococcaceae	unknown genus	metagenome
Cluster_953	Bacteria	Firmicutes	Bacilli	Lactobacillales	Lactobacillaceae	Lactobacillus	Multi-affiliation
Cluster_955	Bacteria	Firmicutes	Clostridia	Clostridiales	Clostridiales vadinBB60 group	unknown genus	unknown species
Cluster_958	Bacteria	Firmicutes	Clostridia	Clostridiales	Clostridiales vadinBB60 group	unknown genus	unknown species
Cluster_963	Bacteria	Firmicutes	Clostridia	Clostridiales	Ruminococcaceae	DTU089	unknown species
Cluster_964	Bacteria	Firmicutes	Clostridia	Clostridiales	Ruminococcaceae	unknown genus	unknown species
Cluster_970	Bacteria	Firmicutes	Clostridia	Clostridiales	Lachnospiraceae	Multi-affiliation	Multi-affiliation
Cluster_972	Bacteria	Firmicutes	Clostridia	Clostridiales	Ruminococcaceae	Flavonifractor	unknown species
Cluster_976	Bacteria	Firmicutes	Clostridia	Clostridiales	Ruminococcaceae	Ruminococcaceae UCG-014	unknown species
Cluster_979	Bacteria	Firmicutes	Clostridia	Clostridiales	Lachnospiraceae	unknown genus	unknown species
Cluster_982	Bacteria	Firmicutes	Bacilli	Bacillales	Bacillaceae	Multi-affiliation	Multi-affiliation
Cluster_989	Bacteria	Firmicutes	Clostridia	Clostridiales	Lachnospiraceae	[Ruminococcus] torques group	Clostridium sp.
Cluster_996	Bacteria	Firmicutes	Clostridia	Clostridiales	Ruminococcaceae	Ruminococcaceae UCG-014	unknown species
Cluster_997	Bacteria	Firmicutes	Clostridia	Clostridiales	Ruminococcaceae	unknown genus	unknown species
Cluster_1000	Bacteria	Firmicutes	Clostridia	Clostridiales	Ruminococcaceae	Ruminiclostridium 9	unknown species
Cluster_1002	Bacteria	Firmicutes	Clostridia	Clostridiales	Ruminococcaceae	unknown genus	unknown species
Cluster_1006	Bacteria	Firmicutes	Clostridia	Clostridiales	Ruminococcaceae	Ruminiclostridium 9	unknown species
Cluster_1012	Bacteria	Firmicutes	Clostridia	Clostridiales	Lachnospiraceae	Lachnoclostridium	unknown species
Cluster_1018	Bacteria	Firmicutes	Clostridia	Clostridiales	Lachnospiraceae	Multi-affiliation	Multi-affiliation
Cluster_1019	Bacteria	Firmicutes	Clostridia	Clostridiales	Ruminococcaceae	Ruminococcaceae UCG-010	unknown species
Cluster_1020	Bacteria	Firmicutes	Clostridia	Clostridiales	Ruminococcaceae	Ruminococcaceae UCG-014	unknown species
Cluster_1034	Bacteria	Firmicutes	Clostridia	Clostridiales	Ruminococcaceae	Oscillibacter	Multi-affiliation
Cluster_1038	Bacteria	Firmicutes	Clostridia	Clostridiales	Ruminococcaceae	unknown genus	unknown species
Cluster_1043	Bacteria	Firmicutes	Clostridia	Clostridiales	Ruminococcaceae	unknown genus	Clostridium sp.
Cluster_1047	Bacteria	Firmicutes	Clostridia	Clostridiales	Ruminococcaceae	Ruminiclostridium 9	Multi-affiliation
Cluster_1053	Bacteria	Firmicutes	Clostridia	Clostridiales	Lachnospiraceae	Anaerostipes	Anaerostipes sp.
Cluster_1060	Bacteria	Firmicutes	Clostridia	Clostridiales	Lachnospiraceae	Lachnoclostridium	unknown species
Cluster_1063	Bacteria	Firmicutes	Clostridia	Clostridiales	Ruminococcaceae	[Eubacterium] coprostanoligenes group	unknown species
Cluster_1069	Bacteria	Firmicutes	Clostridia	Clostridiales	Ruminococcaceae	Ruminiclostridium 9	unknown species
Cluster_1074	Bacteria	Firmicutes	Clostridia	Clostridiales	Lachnospiraceae	Tyzzerella 3	unknown species
Cluster_1075	Bacteria	Firmicutes	Clostridia	Clostridiales	Lachnospiraceae	Blautia	unknown species
Cluster_1079	Bacteria	Firmicutes	Clostridia	Clostridiales	Ruminococcaceae	Intestinimonas	unknown species
Cluster_1085	Bacteria	Firmicutes	Clostridia	Clostridiales	Ruminococcaceae	Ruminiclostridium 5	unknown species
Cluster_1088	Bacteria	Firmicutes	Clostridia	Clostridiales	Ruminococcaceae	Ruminococcus 1	mouse gut metagenome
Cluster_1091	Bacteria	Firmicutes	Clostridia	Clostridiales	Lachnospiraceae	GCA-900066575	unknown species
Cluster_1102	Bacteria	Firmicutes	Clostridia	Clostridiales	Ruminococcaceae	Multi-affiliation	Multi-affiliation
Cluster_1103	Bacteria	Firmicutes	Clostridia	Clostridiales	Ruminococcaceae	unknown genus	Clostridium sp.
Cluster_1105	Bacteria	Firmicutes	Clostridia	Clostridiales	Ruminococcaceae	[Eubacterium] coprostanoligenes group	unknown species
Cluster_1106	Bacteria	Firmicutes	Clostridia	Clostridiales	Lachnospiraceae	Eisenbergiella	unknown species
Cluster_1107	Bacteria	Firmicutes	Bacilli	Lactobacillales	Lactobacillaceae	Lactobacillus	Multi-affiliation
Cluster_1110	Bacteria	Firmicutes	Clostridia	Clostridiales	Ruminococcaceae	unknown genus	unknown species
Cluster_1111	Bacteria	Firmicutes	Clostridia	Clostridiales	Ruminococcaceae	DTU089	unknown species
Cluster_1112	Bacteria	Firmicutes	Clostridia	Clostridiales	Lachnospiraceae	[Ruminococcus] torques group	unknown species
Cluster_1119	Bacteria	Firmicutes	Clostridia	Clostridiales	Ruminococcaceae	Ruminococcaceae UCG-014	unknown species
Cluster_1122	Bacteria	Firmicutes	Clostridia	Clostridiales	Lachnospiraceae	Multi-affiliation	Multi-affiliation
Cluster_1129	Bacteria	Firmicutes	Clostridia	Clostridiales	Ruminococcaceae	unknown genus	unknown species
Cluster_1134	Bacteria	Firmicutes	Clostridia	Clostridiales	Lachnospiraceae	Lachnoclostridium 5	unknown species
Cluster_1137	Bacteria	Firmicutes	Clostridia	Clostridiales	Lachnospiraceae	Lachnospiraceae UCG-010	unknown species
Cluster_1141	Bacteria	Firmicutes	Clostridia	Clostridiales	Lachnospiraceae	Lachnoclostridium	unknown species
Cluster_1142	Bacteria	Firmicutes	Clostridia	Clostridiales	Ruminococcaceae	Flavonifractor	Clostridiales bacterium 30-4c
Cluster_1143	Bacteria	Firmicutes	Clostridia	Clostridiales	Lachnospiraceae	Multi-affiliation	Multi-affiliation
Cluster_1148	Bacteria	Firmicutes	Clostridia	Clostridiales	Lachnospiraceae	[Ruminococcus] torques group	unknown species
Cluster_1150	Bacteria	Firmicutes	Clostridia	Clostridiales	Ruminococcaceae	Ruminococcaceae UCG-014	unknown species
Cluster_1151	Bacteria	Firmicutes	Clostridia	Clostridiales	Lachnospiraceae	GCA-900066575	unknown species
Cluster_1159	Bacteria	Firmicutes	Clostridia	Clostridiales	Ruminococcaceae	DTU089	unknown species
Cluster_1160	Bacteria	Firmicutes	Clostridia	Clostridiales	Ruminococcaceae	Ruminiclostridium 9	unknown species
Cluster_1165	Bacteria	Firmicutes	Bacilli	Lactobacillales	Lactobacillaceae	Lactobacillus	Multi-affiliation
Cluster_1169	Bacteria	Firmicutes	Clostridia	Clostridiales	Lachnospiraceae	Multi-affiliation	Multi-affiliation
Cluster_1170	Bacteria	Firmicutes	Clostridia	Clostridiales	Ruminococcaceae	Butyricicoccus	unknown species
Cluster_1171	Bacteria	Firmicutes	Clostridia	Clostridiales	Ruminococcaceae	unknown genus	unknown species
Cluster_1177	Bacteria	Firmicutes	Clostridia	Clostridiales	Ruminococcaceae	DTU089	unknown species
Cluster_1184	Bacteria	Firmicutes	Clostridia	Clostridiales	Ruminococcaceae	unknown genus	unknown species
Cluster_1185	Bacteria	Firmicutes	Clostridia	Clostridiales	Ruminococcaceae	unknown genus	unknown species
Cluster_1186	Bacteria	Firmicutes	Clostridia	Clostridiales	Lachnospiraceae	Multi-affiliation	Multi-affiliation
Cluster_1187	Bacteria	Firmicutes	Clostridia	Clostridiales	Lachnospiraceae	Tyzzerella	unknown species
Cluster_1206	Bacteria	Firmicutes	Clostridia	Clostridiales	Ruminococcaceae	Ruminiclostridium 9	unknown species
Cluster_1208	Bacteria	Firmicutes	Bacilli	Lactobacillales	Enterococcaceae	Enterococcus	Multi-affiliation
Cluster_1210	Bacteria	Firmicutes	Clostridia	Clostridiales	Ruminococcaceae	unknown genus	metagenome
Cluster_1211	Bacteria	Firmicutes	Clostridia	Clostridiales	Ruminococcaceae	DTU089	unknown species
Cluster_1216	Bacteria	Firmicutes	Clostridia	Clostridiales	Ruminococcaceae	unknown genus	unknown species
Cluster_1219	Bacteria	Firmicutes	Clostridia	Clostridiales	Ruminococcaceae	Ruminococcaceae UCG-014	unknown species
Cluster_1220	Bacteria	Firmicutes	Clostridia	Clostridiales	Lachnospiraceae	[Ruminococcus] torques group	unknown species
Cluster_1223	Bacteria	Firmicutes	Clostridia	Clostridiales	Lachnospiraceae	Marvinbryantia	unknown species
Cluster_1224	Bacteria	Firmicutes	Clostridia	Clostridiales	Ruminococcaceae	Ruminiclostridium 9	unknown species
Cluster_1228	Bacteria	Firmicutes	Clostridia	Clostridiales	Ruminococcaceae	Ruminiclostridium 9	unknown species
Cluster_1229	Bacteria	Firmicutes	Bacilli	Bacillales	Bacillaceae	Multi-affiliation	Multi-affiliation
Cluster_1231	Bacteria	Firmicutes	Clostridia	Clostridiales	Ruminococcaceae	[Eubacterium] coprostanoligenes group	gut metagenome
Cluster_1235	Bacteria	Firmicutes	Clostridia	Clostridiales	Lachnospiraceae	Lachnoclostridium	Multi-affiliation
Cluster_1238	Bacteria	Firmicutes	Clostridia	Clostridiales	Ruminococcaceae	Multi-affiliation	Multi-affiliation
Cluster_1241	Bacteria	Firmicutes	Clostridia	Clostridiales	Lachnospiraceae	Lachnoclostridium 5	unknown species
Cluster_1245	Bacteria	Firmicutes	Clostridia	Clostridiales	Ruminococcaceae	Ruminococcaceae NK4A214 group	unknown species
Cluster_1246	Bacteria	Firmicutes	Clostridia	Clostridiales	Ruminococcaceae	Ruminiclostridium 9	unknown species
Cluster_1256	Bacteria	Firmicutes	Clostridia	Clostridiales	Ruminococcaceae	Ruminococcaceae UCG-014	unknown species
Cluster_1261	Bacteria	Firmicutes	Clostridia	Clostridiales	Ruminococcaceae	[Eubacterium] coprostanoligenes group	unknown species
Cluster_1268	Bacteria	Firmicutes	Bacilli	Bacillales	Bacillaceae	Multi-affiliation	Multi-affiliation
Cluster_1273	Bacteria	Firmicutes	Clostridia	Clostridiales	Ruminococcaceae	Ruminiclostridium 9	unknown species
Cluster_1275	Bacteria	Firmicutes	Clostridia	Clostridiales	Lachnospiraceae	unknown genus	unknown species
Cluster_1278	Bacteria	Firmicutes	Clostridia	Clostridiales	Lachnospiraceae	Tyzzerella 3	unknown species
Cluster_1284	Bacteria	Firmicutes	Clostridia	Clostridiales	Lachnospiraceae	Lachnoclostridium 5	Clostridium sp.
Cluster_1287	Bacteria	Firmicutes	Clostridia	Clostridiales	Lachnospiraceae	unknown genus	unknown species
Cluster_1300	Bacteria	Firmicutes	Clostridia	Clostridiales	Ruminococcaceae	Oscillibacter	Multi-affiliation
Cluster_1303	Bacteria	Firmicutes	Clostridia	Clostridiales	Ruminococcaceae	Ruminiclostridium 9	Multi-affiliation
Cluster_1304	Bacteria	Firmicutes	Clostridia	Clostridiales	Lachnospiraceae	[Ruminococcus] torques group	metagenome
Cluster_1311	Bacteria	Firmicutes	Clostridia	Clostridiales	Ruminococcaceae	unknown genus	unknown species
Cluster_1315	Bacteria	Firmicutes	Clostridia	Clostridiales	Lachnospiraceae	Blautia	unknown species
Cluster_1320	Bacteria	Firmicutes	Clostridia	Clostridiales	Lachnospiraceae	[Ruminococcus] torques group	unknown species
Cluster_1326	Bacteria	Firmicutes	Clostridia	Clostridiales	Lachnospiraceae	CHKCI001	unknown species
Cluster_1327	Bacteria	Firmicutes	Clostridia	Clostridiales	Ruminococcaceae	Pseudoflavonifractor	unknown species
Cluster_1328	Bacteria	Firmicutes	Clostridia	Clostridiales	Lachnospiraceae	unknown genus	unknown species
Cluster_1332	Bacteria	Firmicutes	Clostridia	Clostridiales	Lachnospiraceae	Multi-affiliation	Multi-affiliation
Cluster_1333	Bacteria	Firmicutes	Clostridia	Clostridiales	Lachnospiraceae	Lachnoclostridium	unknown species
Cluster_1335	Bacteria	Firmicutes	Clostridia	Clostridiales	Lachnospiraceae	Blautia	unknown species
Cluster_1336	Bacteria	Firmicutes	Clostridia	Clostridiales	Ruminococcaceae	Ruminococcaceae UCG-014	unknown species
Cluster_1343	Bacteria	Firmicutes	Clostridia	Clostridiales	Lachnospiraceae	Eisenbergiella	unknown species
Cluster_1349	Bacteria	Firmicutes	Clostridia	Clostridiales	Lachnospiraceae	Lachnoclostridium	unknown species
Cluster_1358	Bacteria	Firmicutes	Clostridia	Clostridiales	Clostridiales vadinBB60 group	unknown genus	gut metagenome
Cluster_1363	Bacteria	Firmicutes	Clostridia	Clostridiales	Ruminococcaceae	Ruminiclostridium 5	unknown species
Cluster_1371	Bacteria	Firmicutes	Clostridia	Clostridiales	Ruminococcaceae	Ruminococcaceae UCG-014	unknown species
Cluster_1374	Bacteria	Firmicutes	Clostridia	Clostridiales	Lachnospiraceae	unknown genus	unknown species
Cluster_1376	Bacteria	Firmicutes	Clostridia	Clostridiales	Ruminococcaceae	unknown genus	Clostridium sp.
Cluster_1377	Bacteria	Firmicutes	Clostridia	Clostridiales	Lachnospiraceae	[Ruminococcus] torques group	metagenome
Cluster_1382	Bacteria	Firmicutes	Clostridia	Clostridiales	Ruminococcaceae	Oscillibacter	unknown species
Cluster_1383	Bacteria	Firmicutes	Clostridia	Clostridiales	Lachnospiraceae	[Eubacterium] hallii group	unknown species
Cluster_1395	Bacteria	Firmicutes	Clostridia	Clostridiales	Ruminococcaceae	unknown genus	unknown species
Cluster_1400	Bacteria	Firmicutes	Clostridia	Clostridiales	Ruminococcaceae	Ruminiclostridium 9	Multi-affiliation
Cluster_1415	Bacteria	Firmicutes	Clostridia	Clostridiales	Ruminococcaceae	Ruminiclostridium 5	unknown species
Cluster_1419	Bacteria	Firmicutes	Clostridia	Clostridiales	Ruminococcaceae	unknown genus	metagenome
Cluster_1424	Bacteria	Firmicutes	Clostridia	Clostridiales	Lachnospiraceae	Eisenbergiella	unknown species
Cluster_1426	Bacteria	Firmicutes	Clostridia	Clostridiales	Lachnospiraceae	Multi-affiliation	Multi-affiliation
Cluster_1431	Bacteria	Firmicutes	Clostridia	Clostridiales	Ruminococcaceae	Ruminiclostridium 9	unknown species
Cluster_1436	Bacteria	Firmicutes	Clostridia	Clostridiales	Ruminococcaceae	Ruminococcaceae UCG-014	unknown species
Cluster_1441	Bacteria	Firmicutes	Clostridia	Clostridiales	Lachnospiraceae	Lachnoclostridium	unknown species
Cluster_1449	Bacteria	Firmicutes	Clostridia	Clostridiales	Ruminococcaceae	Ruminiclostridium 9	Multi-affiliation
Cluster_1450	Bacteria	Firmicutes	Clostridia	Clostridiales	Ruminococcaceae	Negativibacillus	unknown species
Cluster_1453	Bacteria	Firmicutes	Clostridia	Clostridiales	Lachnospiraceae	[Ruminococcus] torques group	unknown species
Cluster_1459	Bacteria	Firmicutes	Clostridia	Clostridiales	Ruminococcaceae	Ruminiclostridium 5	unknown species
Cluster_1468	Bacteria	Firmicutes	Clostridia	Clostridiales	Lachnospiraceae	Lachnoclostridium	Multi-affiliation
Cluster_1469	Bacteria	Firmicutes	Clostridia	Clostridiales	Ruminococcaceae	Oscillibacter	unknown species
Cluster_1473	Bacteria	Firmicutes	Clostridia	Clostridiales	Clostridiales vadinBB60 group	unknown genus	gut metagenome
Cluster_1482	Bacteria	Firmicutes	Clostridia	Clostridiales	Lachnospiraceae	unknown genus	unknown species
Cluster_1486	Bacteria	Firmicutes	Clostridia	Clostridiales	Ruminococcaceae	Flavonifractor	unknown species
Cluster_1490	Bacteria	Firmicutes	Clostridia	Clostridiales	Lachnospiraceae	[Ruminococcus] torques group	unknown species
Cluster_1491	Bacteria	Firmicutes	Clostridia	Clostridiales	Ruminococcaceae	Ruminiclostridium 9	unknown species
Cluster_1493	Bacteria	Firmicutes	Clostridia	Clostridiales	Lachnospiraceae	Multi-affiliation	Multi-affiliation
Cluster_1504	Bacteria	Firmicutes	Clostridia	Clostridiales	Ruminococcaceae	unknown genus	Clostridium sp.
Cluster_1507	Bacteria	Firmicutes	Clostridia	Clostridiales	Lachnospiraceae	Blautia	unknown species
Cluster_1508	Bacteria	Firmicutes	Clostridia	Clostridiales	Lachnospiraceae	Lachnospiraceae NK4A136 group	unknown species
Cluster_1510	Bacteria	Firmicutes	Clostridia	Clostridiales	Lachnospiraceae	Multi-affiliation	Multi-affiliation
Cluster_1512	Bacteria	Firmicutes	Clostridia	Clostridiales	Ruminococcaceae	Ruminiclostridium 9	unknown species
Cluster_1513	Bacteria	Firmicutes	Clostridia	Clostridiales	Clostridiales vadinBB60 group	unknown genus	unknown species
Cluster_1515	Bacteria	Firmicutes	Clostridia	Clostridiales	Ruminococcaceae	unknown genus	unknown species
Cluster_1524	Bacteria	Firmicutes	Clostridia	Clostridiales	Lachnospiraceae	GCA-900066575	unknown species
Cluster_1525	Bacteria	Firmicutes	Clostridia	Clostridiales	Lachnospiraceae	Blautia	Multi-affiliation
Cluster_1529	Bacteria	Firmicutes	Clostridia	Clostridiales	Lachnospiraceae	Blautia	unknown species
Cluster_1537	Bacteria	Firmicutes	Clostridia	Clostridiales	Lachnospiraceae	unknown genus	unknown species
Cluster_1558	Bacteria	Firmicutes	Clostridia	Clostridiales	Ruminococcaceae	Ruminococcaceae UCG-014	unknown species
Cluster_1560	Bacteria	Firmicutes	Clostridia	Clostridiales	Lachnospiraceae	ASF356	unknown species
Cluster_1569	Bacteria	Firmicutes	Clostridia	Clostridiales	Lachnospiraceae	Multi-affiliation	Multi-affiliation
Cluster_1571	Bacteria	Firmicutes	Clostridia	Clostridiales	Ruminococcaceae	unknown genus	unknown species
Cluster_1574	Bacteria	Firmicutes	Clostridia	Clostridiales	Lachnospiraceae	[Ruminococcus] torques group	metagenome
Cluster_1582	Bacteria	Firmicutes	Clostridia	Clostridiales	Ruminococcaceae	Oscillibacter	Multi-affiliation
Cluster_1584	Bacteria	Firmicutes	Clostridia	Clostridiales	Lachnospiraceae	Multi-affiliation	Multi-affiliation
Cluster_1594	Bacteria	Firmicutes	Clostridia	Clostridiales	Ruminococcaceae	Oscillibacter	unknown species
Cluster_1595	Bacteria	Firmicutes	Clostridia	Clostridiales	Ruminococcaceae	Flavonifractor	unknown species
Cluster_1604	Bacteria	Firmicutes	Clostridia	Clostridiales	Ruminococcaceae	Negativibacillus	unknown species
Cluster_1606	Bacteria	Firmicutes	Clostridia	Clostridiales	Lachnospiraceae	Lachnoclostridium	unknown species
Cluster_1615	Bacteria	Firmicutes	Clostridia	Clostridiales	Lachnospiraceae	[Ruminococcus] torques group	unknown species
Cluster_1619	Bacteria	Firmicutes	Clostridia	Clostridiales	Ruminococcaceae	Ruminiclostridium 9	unknown species
Cluster_1628	Bacteria	Firmicutes	Clostridia	Clostridiales	Lachnospiraceae	[Ruminococcus] torques group	unknown species
Cluster_1629	Bacteria	Firmicutes	Clostridia	Clostridiales	Lachnospiraceae	Eisenbergiella	unknown species
Cluster_1631	Bacteria	Firmicutes	Clostridia	Clostridiales	Ruminococcaceae	Ruminococcaceae UCG-010	unknown species
Cluster_1634	Bacteria	Firmicutes	Clostridia	Clostridiales	Ruminococcaceae	Ruminococcaceae UCG-014	unknown species
Cluster_1638	Bacteria	Firmicutes	Clostridia	Clostridiales	Lachnospiraceae	Blautia	unknown species
Cluster_1657	Bacteria	Firmicutes	Clostridia	Clostridiales	Ruminococcaceae	unknown genus	unknown species
Cluster_1659	Bacteria	Firmicutes	Clostridia	Clostridiales	Lachnospiraceae	GCA-900066575	unknown species
Cluster_1661	Bacteria	Firmicutes	Clostridia	Clostridiales	Ruminococcaceae	Ruminiclostridium 9	unknown species
Cluster_1668	Bacteria	Firmicutes	Clostridia	Clostridiales	Lachnospiraceae	[Ruminococcus] torques group	unknown species
Cluster_1672	Bacteria	Firmicutes	Clostridia	Clostridiales	Ruminococcaceae	unknown genus	unknown species
Cluster_1673	Bacteria	Proteobacteria	Gammaproteobacteria	Enterobacteriales	Enterobacteriaceae	Escherichia-Shigella	Multi-affiliation
Cluster_1674	Bacteria	Firmicutes	Clostridia	Clostridiales	Lachnospiraceae	Tyzzerella 3	unknown species
Cluster_1676	Bacteria	Firmicutes	Clostridia	Clostridiales	Lachnospiraceae	unknown genus	unknown species
Cluster_1693	Bacteria	Firmicutes	Clostridia	Clostridiales	Ruminococcaceae	unknown genus	unknown species
Cluster_1694	Bacteria	Firmicutes	Clostridia	Clostridiales	Ruminococcaceae	Ruminococcaceae UCG-013	unknown species
Cluster_1700	Bacteria	Firmicutes	Clostridia	Clostridiales	Lachnospiraceae	unknown genus	unknown species
Cluster_1708	Bacteria	Firmicutes	Clostridia	Clostridiales	Ruminococcaceae	Ruminiclostridium 9	Multi-affiliation
Cluster_1730	Bacteria	Firmicutes	Clostridia	Clostridiales	Ruminococcaceae	unknown genus	unknown species
Cluster_1740	Bacteria	Firmicutes	Clostridia	Clostridiales	Lachnospiraceae	[Ruminococcus] torques group	unknown species
Cluster_1749	Bacteria	Firmicutes	Clostridia	Clostridiales	Lachnospiraceae	[Ruminococcus] torques group	unknown species
Cluster_1751	Bacteria	Firmicutes	Clostridia	Clostridiales	Ruminococcaceae	Flavonifractor	unknown species
Cluster_1762	Bacteria	Firmicutes	Clostridia	Clostridiales	Ruminococcaceae	Oscillibacter	unknown species
Cluster_1766	Bacteria	Firmicutes	Clostridia	Clostridiales	Lachnospiraceae	unknown genus	unknown species
Cluster_1767	Bacteria	Firmicutes	Clostridia	Clostridiales	Lachnospiraceae	[Ruminococcus] torques group	unknown species
Cluster_1771	Bacteria	Firmicutes	Clostridia	Clostridiales	Ruminococcaceae	Ruminococcaceae UCG-004	unknown species
Cluster_1772	Bacteria	Firmicutes	Clostridia	Clostridiales	Lachnospiraceae	Lachnoclostridium 5	Clostridium sp.
Cluster_1790	Bacteria	Firmicutes	Clostridia	Clostridiales	Lachnospiraceae	Multi-affiliation	Multi-affiliation
Cluster_1803	Bacteria	Firmicutes	Clostridia	Clostridiales	Lachnospiraceae	Multi-affiliation	Multi-affiliation
Cluster_1810	Bacteria	Firmicutes	Clostridia	Clostridiales	Lachnospiraceae	Multi-affiliation	Multi-affiliation
Cluster_1811	Bacteria	Firmicutes	Clostridia	Clostridiales	Clostridiales vadinBB60 group	unknown genus	unknown species
Cluster_1814	Bacteria	Firmicutes	Clostridia	Clostridiales	Lachnospiraceae	Multi-affiliation	Multi-affiliation
Cluster_1829	Bacteria	Firmicutes	Clostridia	Clostridiales	Ruminococcaceae	Ruminiclostridium 9	unknown species
Cluster_1831	Bacteria	Firmicutes	Clostridia	Clostridiales	Lachnospiraceae	Marvinbryantia	unknown species
Cluster_1833	Bacteria	Firmicutes	Clostridia	Clostridiales	Lachnospiraceae	unknown genus	unknown species
Cluster_1838	Bacteria	Firmicutes	Clostridia	Clostridiales	Lachnospiraceae	GCA-900066575	unknown species
Cluster_1866	Bacteria	Firmicutes	Clostridia	Clostridiales	Lachnospiraceae	unknown genus	unknown species
Cluster_1878	Bacteria	Firmicutes	Clostridia	Clostridiales	Clostridiales vadinBB60 group	unknown genus	unknown species
Cluster_1913	Bacteria	Firmicutes	Clostridia	Clostridiales	Ruminococcaceae	Butyricicoccus	unknown species
Cluster_1914	Bacteria	Firmicutes	Clostridia	Clostridiales	Ruminococcaceae	Flavonifractor	unknown species
Cluster_1915	Bacteria	Firmicutes	Clostridia	Clostridiales	Lachnospiraceae	Multi-affiliation	Multi-affiliation
Cluster_1945	Bacteria	Firmicutes	Clostridia	Clostridiales	Lachnospiraceae	Blautia	unknown species
Cluster_1953	Bacteria	Firmicutes	Clostridia	Clostridiales	Lachnospiraceae	unknown genus	unknown species
Cluster_1954	Bacteria	Firmicutes	Clostridia	Clostridiales	Lachnospiraceae	unknown genus	unknown species
Cluster_1978	Bacteria	Firmicutes	Clostridia	Clostridiales	Ruminococcaceae	Ruminiclostridium 9	unknown species
Cluster_1989	Bacteria	Firmicutes	Clostridia	Clostridiales	Ruminococcaceae	[Eubacterium] coprostanoligenes group	unknown species
Cluster_1991	Bacteria	Firmicutes	Clostridia	Clostridiales	Lachnospiraceae	Lachnoclostridium	unknown species
Cluster_2011	Bacteria	Firmicutes	Clostridia	Clostridiales	Lachnospiraceae	Blautia	unknown species
Cluster_2012	Bacteria	Firmicutes	Clostridia	Clostridiales	Ruminococcaceae	Ruminococcaceae UCG-013	unknown species
Cluster_2024	Bacteria	Firmicutes	Clostridia	Clostridiales	Lachnospiraceae	GCA-900066575	unknown species
Cluster_2035	Bacteria	Firmicutes	Clostridia	Clostridiales	Ruminococcaceae	DTU089	unknown species
Cluster_2037	Bacteria	Firmicutes	Clostridia	Clostridiales	Lachnospiraceae	unknown genus	unknown species
Cluster_2038	Bacteria	Firmicutes	Clostridia	Clostridiales	Ruminococcaceae	unknown genus	unknown species
Cluster_2039	Bacteria	Firmicutes	Clostridia	Clostridiales	Ruminococcaceae	Ruminiclostridium 9	unknown species
Cluster_2050	Bacteria	Firmicutes	Clostridia	Clostridiales	Lachnospiraceae	Multi-affiliation	Multi-affiliation
Cluster_2080	Bacteria	Firmicutes	Clostridia	Clostridiales	Ruminococcaceae	unknown genus	unknown species
Cluster_2100	Bacteria	Firmicutes	Clostridia	Clostridiales	Lachnospiraceae	GCA-900066575	unknown species
Cluster_2108	Bacteria	Firmicutes	Clostridia	Clostridiales	Lachnospiraceae	Multi-affiliation	Multi-affiliation
Cluster_2130	Bacteria	Firmicutes	Clostridia	Clostridiales	Ruminococcaceae	Ruminococcaceae UCG-014	unknown species
Cluster_2144	Bacteria	Firmicutes	Clostridia	Clostridiales	Ruminococcaceae	Ruminiclostridium 9	unknown species
Cluster_2163	Bacteria	Firmicutes	Clostridia	Clostridiales	Ruminococcaceae	Flavonifractor	unknown species
Cluster_2172	Bacteria	Firmicutes	Clostridia	Clostridiales	Lachnospiraceae	Multi-affiliation	Multi-affiliation
Cluster_2175	Bacteria	Firmicutes	Clostridia	Clostridiales	Lachnospiraceae	Marvinbryantia	unknown species
Cluster_2183	Bacteria	Firmicutes	Clostridia	Clostridiales	Ruminococcaceae	Ruminiclostridium 9	unknown species
Cluster_2232	Bacteria	Firmicutes	Clostridia	Clostridiales	Lachnospiraceae	Lachnoclostridium 5	Multi-affiliation
Cluster_2256	Bacteria	Firmicutes	Clostridia	Clostridiales	Lachnospiraceae	[Ruminococcus] torques group	unknown species
Cluster_2305	Bacteria	Firmicutes	Clostridia	Clostridiales	Ruminococcaceae	Flavonifractor	unknown species
Cluster_2307	Bacteria	Firmicutes	Clostridia	Clostridiales	Lachnospiraceae	Multi-affiliation	Multi-affiliation
Cluster_2331	Bacteria	Firmicutes	Clostridia	Clostridiales	Ruminococcaceae	Multi-affiliation	Multi-affiliation
Cluster_2342	Bacteria	Firmicutes	Clostridia	Clostridiales	Lachnospiraceae	[Ruminococcus] torques group	unknown species
Cluster_2400	Bacteria	Firmicutes	Clostridia	Clostridiales	Lachnospiraceae	[Ruminococcus] torques group	unknown species
Cluster_2413	Bacteria	Firmicutes	Clostridia	Clostridiales	Lachnospiraceae	Multi-affiliation	Multi-affiliation
Cluster_2414	Bacteria	Firmicutes	Clostridia	Clostridiales	Ruminococcaceae	Multi-affiliation	Multi-affiliation
Cluster_2525	Bacteria	Firmicutes	Clostridia	Clostridiales	Ruminococcaceae	Multi-affiliation	Multi-affiliation
Cluster_2542	Bacteria	Firmicutes	Clostridia	Clostridiales	Lachnospiraceae	Eisenbergiella	unknown species
Cluster_2613	Bacteria	Firmicutes	Clostridia	Clostridiales	Ruminococcaceae	Butyricicoccus	unknown species
Cluster_2701	Bacteria	Firmicutes	Clostridia	Clostridiales	Ruminococcaceae	Multi-affiliation	Multi-affiliation
Cluster_2708	Bacteria	Firmicutes	Clostridia	Clostridiales	Ruminococcaceae	Oscillibacter	Multi-affiliation
Cluster_2736	Bacteria	Firmicutes	Clostridia	Clostridiales	Lachnospiraceae	Marvinbryantia	unknown species
Cluster_2755	Bacteria	Firmicutes	Clostridia	Clostridiales	Lachnospiraceae	Multi-affiliation	Multi-affiliation
Cluster_2795	Bacteria	Firmicutes	Clostridia	Clostridiales	Lachnospiraceae	[Ruminococcus] torques group	unknown species
Cluster_2800	Bacteria	Firmicutes	Clostridia	Clostridiales	Lachnospiraceae	[Ruminococcus] torques group	unknown species
Cluster_2949	Bacteria	Firmicutes	Clostridia	Clostridiales	Lachnospiraceae	Robinsoniella	unknown species
Cluster_2962	Bacteria	Firmicutes	Clostridia	Clostridiales	Ruminococcaceae	Flavonifractor	unknown species
Cluster_3105	Bacteria	Firmicutes	Clostridia	Clostridiales	Ruminococcaceae	unknown genus	unknown species
Cluster_3142	Bacteria	Firmicutes	Clostridia	Clostridiales	Lachnospiraceae	Lachnoclostridium	unknown species
Cluster_3157	Bacteria	Firmicutes	Clostridia	Clostridiales	Lachnospiraceae	Eisenbergiella	unknown species
Cluster_3239	Bacteria	Firmicutes	Clostridia	Clostridiales	Ruminococcaceae	Flavonifractor	unknown species
Cluster_3414	Bacteria	Firmicutes	Clostridia	Clostridiales	Lachnospiraceae	Agathobacter	unknown species
Cluster_3610	Bacteria	Firmicutes	Clostridia	Clostridiales	Ruminococcaceae	Ruminiclostridium 9	unknown species
Cluster_3626	Bacteria	Firmicutes	Clostridia	Clostridiales	Lachnospiraceae	[Ruminococcus] torques group	unknown species
Cluster_3841	Bacteria	Firmicutes	Clostridia	Clostridiales	Lachnospiraceae	Multi-affiliation	Multi-affiliation
Cluster_4083	Bacteria	Firmicutes	Clostridia	Clostridiales	Lachnospiraceae	Multi-affiliation	Multi-affiliation
Cluster_4610	Bacteria	Firmicutes	Clostridia	Clostridiales	Lachnospiraceae	Blautia	unknown species
