# Supplementary material for: Differences in caecal microbiota composition and Salmonella carriage between experimentally infected inbred lines of chickens
Source: Genet Sel Evol. 2022 Jan 29;54:7. doi: 10.1186/s12711-022-00699-6 (PMC8801081; doi:10.1186/s12711-022-00699-6)
Supplement: Supplementary file 5 — Additional file 5: Table S1. Results of the Anova test on individual Salmonella carriage for line, sex and experiment. Table S2. Proportion of phylum and family types over the 228 caecal microbiota analysed. Table S3. Results of the Anova test on alpha diversity and beta diversity for line, sex, experiment and high- and low-carriers. Table S4. Results of the Permanova on Bray–Curtis distance for experiment, isolators, sex and line. Table S5. Differentially abundant operational taxonomic units (DA OTU) between the N and 6l lines over the two experiments, when adjusting for isolator effect. Table S6. Differentially abundant genera and families between the N and 6l lines over the two experiments, when adjusting for isolator effect. Table S7. Differentially abundant operational taxonomic units (DA OTU) between the high and low carriers (line 6l-Experiment 1), when adjusting for isolator effect. Table S8. Differentially abundant genera and families between high and low carriers (line 6l-Experiment 1) when adjusting for isolator effect. Table S9. Differentially abundant pathways in common for the comparisons between lines N and 61 and between high and low carriers from line 6l in Experiment 1. [file 12711_2022_699_MOESM5_ESM.xlsx]

## Sheet: Table 1
Table 1: Results of Anova test on Individual Salmonella Carriage for line, sex and experiment.
All	Df	F	Pr(>F)	Sig
exp	1	4.6473	0.03217	*
sex	2	0.5326	0.58783
line	1	37.8835	3.45e-09	***
Residuals	223
Line 61	Df	F	Pr(>F)	Sig
exp	1	0.0904	0.7643
sex	1	1.6773	0.1980
Residuals	109
Line N	Df	F	Pr(>F)	Sig
exp	1	29.5237	3.259e-07	***
sex	2	0.2367	0.7896
Residuals	112
Exp1	Df	F	Pr(>F)	Sig
sex	2	0.4662	0.6286
line	1	25.1981	2.03e-06	***
Residuals	109
Exp2	Df	F	Pr(>F)	Sig
sex	1	0.0356	0.8507664
line	1	14.6689	0.0002117	***
Residuals	112
*** 0.001
** 0.01
* 0.05

## Sheet: Table 2
Table 2 : Proportion of Phylum and Family over the 228 caecal microbiota analysed
Phylum	Mean %
Firmicutes	90.8
Proteobacteria	9.2
Bacteroidetes	<0.01
Family	Mean %
Ruminococcaceae	46.7
Lachnospiraceae	39.2
Enterobacteriaceae	9.1
Clostridiales vadinBB60 group	2.3
Bacillaceae	2.0
Multi-affiliation	0.3

## Sheet: Table 3
Table 3: Results of the Anova test on alpha diversity and beta diversity for line, sex, experiment and high-low carriers
Line	N	6
Beta-div (median)	0.2036959	0.2062879
test (p-value)	0.499
Alpha-div (median)	4.147143	4.166997
test (p-value)	0.451
Sex	Female	Male
Beta-div (median)	0.2269014	0.2132388
test (p-value)	0.0783
Alpha-div (median)	4.157156	4.147143
test (p-value)	0.356
Experiment	1	2
Beta-div (median)	0.2339652	0.1941917
test (p-value)	4.57e-05	***
Alpha-div (median)	4.121654	4.190422
test (p-value)	0.886
Carriage	high	low
Beta-div (median)	0.1695125	0.2158751
test (p-value)	0.0059	**
Alpha-div (median)	4.099388	4.114857
test (p-value)	0.285

## Sheet: Table 4
Table 4: Results of the permanova on Bray-Curtis distance for experiment, isolators, sex and line
Colonne1	Df	SumsOfSqs	MeanSqs	F.Model	R2	Pr(>F)	.
exp	1	2.1051	2.10510	20.5589	0.09045	0.001	***
iso	3	1.6456	0.54852	5.3570	0.07070	0.001	***
sex	1	0.0923	0.09228	0.9012	0.00396	0.519
line	1	1.7171	1.71715	16.7701	0.07378	0.001	***
Residuals	173	17.7141	0.10239	0.76110
Total	179	23.2742	1.00000
Exp1	Df	SumsOfSqs	MeanSqs	F.Model	R2	Pr(>F)	.
sex	1	0.0822	0.08219	0.7223	0.00765	0.702
line	1	1.9936	1.99355	17.5195	0.18564	0.001	***
iso	2	0.2424	0.12122	1.0653	0.02258	0.336
Residuals	74	8.4205	0.11379	0.78413
Total	78	10.7387	1.00000
Exp2	Df	SumsOfSqs	MeanSqs	F.Model	R2	Pr(>F)	.
sex	1	0.0887	0.08868	0.9563	0.00850	0.473
line	1	0.9073	0.90733	9.7838	0.08699	0.001	***
iso	2	0.5315	0.26576	2.8657	0.05096	0.001	***
Residuals	96	8.9028	0.09274	0.85355
Total	100	10.4304	1.00000

## Sheet: Table 5
Table 5: Differentially abundant Operational Taxonomic Units (DA OTUs) between the N and 6 lines over the two experiments, adjusting with the isolator effect
OTU_id	Log2FoldChange	pvalues	adjPvalues	Kingdom	Phylum	Order	Class	Family	Genus	Species
Cluster_29	-2.11035	2.02233e-16	2.73934e-15	Bacteria	Firmicutes	Clostridia	Clostridiales	Ruminococcaceae	Ruminococcaceae UCG-014	unknown species
Cluster_52	1.81207	6.91385e-31	4.12066e-28	Bacteria	Firmicutes	Clostridia	Clostridiales	Lachnospiraceae	Lachnoclostridium	[Clostridium asparagiforme]
Cluster_132	-1.77458	4.56707e-17	8.78057e-16	Bacteria	Firmicutes	Clostridia	Clostridiales	Ruminococcaceae	Ruminococcaceae UCG-014	unknown species
Cluster_160	-1.74429	1.93825e-19	5.50095e-18	Bacteria	Firmicutes	Clostridia	Clostridiales	Ruminococcaceae	Ruminococcaceae UCG-014	unknown species
Cluster_180	-1.66381	1.03626e-16	1.66922e-15	Bacteria	Firmicutes	Clostridia	Clostridiales	Ruminococcaceae	Ruminococcaceae UCG-014	unknown species
Cluster_89	-1.45684	1.36041e-25	1.15956e-23	Bacteria	Firmicutes	Clostridia	Clostridiales	Ruminococcaceae	unknown genus	unknown species
Cluster_700	-1.41044	1.5646e-19	4.66252e-18	Bacteria	Firmicutes	Clostridia	Clostridiales	Ruminococcaceae	unknown genus	unknown species
Cluster_38	1.3871	7.71037e-27	1.53179e-24	Bacteria	Firmicutes	Clostridia	Clostridiales	Lachnospiraceae	Multi-affiliation	Multi-affiliation
Cluster_113	-1.34732	4.13648e-14	3.91325e-13	Bacteria	Firmicutes	Clostridia	Clostridiales	Lachnospiraceae	Multi-affiliation	Multi-affiliation
Cluster_18	-1.3316	8.35281e-20	3.11142e-18	Bacteria	Firmicutes	Clostridia	Clostridiales	Ruminococcaceae	Ruminiclostridium 9	unknown species
Cluster_49	1.31855	4.2249e-26	5.03608e-24	Bacteria	Firmicutes	Clostridia	Clostridiales	Lachnospiraceae	Eisenbergiella	unknown species
Cluster_1336	-1.27954	2.87975e-21	1.32026e-19	Bacteria	Firmicutes	Clostridia	Clostridiales	Ruminococcaceae	Ruminococcaceae UCG-014	unknown species
Cluster_474	-1.25047	1.06531e-26	1.58731e-24	Bacteria	Firmicutes	Clostridia	Clostridiales	Christensenellaceae	Christensenellaceae R-7 group	unknown species
Cluster_166	-1.24611	4.35665e-15	4.80845e-14	Bacteria	Firmicutes	Clostridia	Clostridiales	Ruminococcaceae	Caproiciproducens	unknown species
Cluster_9	-1.24088	4.57036e-06	1.38271e-05	Bacteria	Firmicutes	Bacilli	Bacillales	Bacillaceae	Multi-affiliation	Multi-affiliation
Cluster_846	-1.23176	7.1049e-16	8.82192e-15	Bacteria	Firmicutes	Clostridia	Clostridiales	Ruminococcaceae	Ruminococcaceae UCG-014	unknown species
Cluster_1371	-1.225	3.27462e-19	8.48554e-18	Bacteria	Firmicutes	Clostridia	Clostridiales	Ruminococcaceae	Ruminococcaceae UCG-014	unknown species
Cluster_55	1.1674	1.11454e-19	3.69037e-18	Bacteria	Firmicutes	Clostridia	Clostridiales	Ruminococcaceae	Ruminiclostridium 5	unknown species
Cluster_1558	-1.15491	5.87734e-18	1.25103e-16	Bacteria	Firmicutes	Clostridia	Clostridiales	Ruminococcaceae	Ruminococcaceae UCG-014	unknown species
Cluster_154	1.12781	2.37591e-24	1.57338e-22	Bacteria	Firmicutes	Clostridia	Clostridiales	Lachnospiraceae	unknown genus	unknown species
Cluster_288	-1.12755	1.3619e-25	1.15956e-23	Bacteria	Firmicutes	Clostridia	Clostridiales	Ruminococcaceae	Multi-affiliation	Multi-affiliation
Cluster_446	-1.12076	1.65484e-16	2.46571e-15	Bacteria	Firmicutes	Clostridia	Clostridiales	Lachnospiraceae	Eisenbergiella	unknown species
Cluster_53	-1.11632	5.2684e-08	2.09331e-07	Bacteria	Firmicutes	Clostridia	Clostridiales	Ruminococcaceae	Ruminococcaceae UCG-014	unknown species
Cluster_464	1.08203	4.86643e-19	1.2085e-17	Bacteria	Firmicutes	Clostridia	Clostridiales	Ruminococcaceae	DTU089	unknown species
Cluster_90	-1.07996	8.89851e-20	3.11971e-18	Bacteria	Firmicutes	Clostridia	Clostridiales	Ruminococcaceae	unknown genus	unknown species
Cluster_743	-1.07032	1.82858e-16	2.59484e-15	Bacteria	Firmicutes	Clostridia	Clostridiales	Ruminococcaceae	Ruminiclostridium	unknown species
Cluster_341	-1.0595	8.0158e-17	1.36498e-15	Bacteria	Firmicutes	Clostridia	Clostridiales	Lachnospiraceae	Lachnoclostridium	Multi-affiliation
Cluster_181	-1.04254	3.37012e-28	1.0043e-25	Bacteria	Firmicutes	Clostridia	Clostridiales	Ruminococcaceae	unknown genus	Multi-affiliation
Cluster_701	1.03497	1.31981e-21	7.15098e-20	Bacteria	Firmicutes	Clostridia	Clostridiales	Ruminococcaceae	Ruminiclostridium 9	unknown species
Cluster_1141	-1.02679	2.02333e-17	4.1583e-16	Bacteria	Firmicutes	Clostridia	Clostridiales	Lachnospiraceae	Lachnoclostridium	unknown species
Cluster_1634	-1.00106	2.53246e-15	2.84782e-14	Bacteria	Firmicutes	Clostridia	Clostridiales	Ruminococcaceae	Ruminococcaceae UCG-014	unknown species
Cluster_54	1	1.61428e-16	2.46571e-15	Bacteria	Firmicutes	Clostridia	Clostridiales	Ruminococcaceae	Ruminococcaceae UCG-013	unknown species
Cluster_1150	-0.998101	2.76159e-12	1.95941e-11	Bacteria	Firmicutes	Clostridia	Clostridiales	Ruminococcaceae	Ruminococcaceae UCG-014	unknown species
Cluster_775	0.983244	7.32026e-22	4.36288e-20	Bacteria	Firmicutes	Clostridia	Clostridiales	Lachnospiraceae	[Ruminococcus] torques group	unknown species
Cluster_429	0.971249	4.28891e-25	3.19524e-23	Bacteria	Firmicutes	Clostridia	Clostridiales	Lachnospiraceae	Lachnospiraceae NK4A136 group	unknown species
Cluster_340	-0.966325	2.88099e-16	3.81571e-15	Bacteria	Firmicutes	Clostridia	Clostridiales	Ruminococcaceae	unknown genus	unknown species
Cluster_34	-0.953444	6.77967e-13	5.11479e-12	Bacteria	Firmicutes	Clostridia	Clostridiales	Clostridiales vadinBB60 group	unknown genus	unknown species
Cluster_1284	0.946113	2.27442e-21	1.12963e-19	Bacteria	Firmicutes	Clostridia	Clostridiales	Lachnospiraceae	Lachnoclostridium 5	Clostridium sp.
Cluster_117	-0.938707	2.78898e-20	1.18731e-18	Bacteria	Firmicutes	Clostridia	Clostridiales	Ruminococcaceae	Multi-affiliation	Multi-affiliation
Cluster_1256	-0.935226	4.49268e-17	8.78057e-16	Bacteria	Firmicutes	Clostridia	Clostridiales	Ruminococcaceae	Ruminococcaceae UCG-014	unknown species
Cluster_71	-0.915484	5.2197e-16	6.61903e-15	Bacteria	Firmicutes	Clostridia	Clostridiales	Multi-affiliation	Multi-affiliation	Multi-affiliation
Cluster_452	0.913294	2.61494e-18	5.77225e-17	Bacteria	Firmicutes	Clostridia	Clostridiales	Ruminococcaceae	Ruminiclostridium 5	unknown species
Cluster_272	0.906818	2.2965e-19	6.22143e-18	Bacteria	Firmicutes	Clostridia	Clostridiales	Lachnospiraceae	Lachnoclostridium	unknown species
Cluster_475	0.894686	6.69143e-17	1.24628e-15	Bacteria	Firmicutes	Clostridia	Clostridiales	Lachnospiraceae	unknown genus	unknown species
Cluster_808	-0.893395	1.58389e-14	1.62758e-13	Bacteria	Firmicutes	Clostridia	Clostridiales	Lachnospiraceae	Lachnoclostridium	Multi-affiliation
Cluster_825	-0.881293	7.67695e-17	1.34572e-15	Bacteria	Firmicutes	Clostridia	Clostridiales	Ruminococcaceae	unknown genus	unknown species
Cluster_777	0.878352	1.71437e-16	2.4921e-15	Bacteria	Firmicutes	Clostridia	Clostridiales	Ruminococcaceae	Butyricicoccus	unknown species
Cluster_140	-0.870143	1.79856e-18	4.12284e-17	Bacteria	Firmicutes	Clostridia	Clostridiales	Ruminococcaceae	Ruminiclostridium 9	Multi-affiliation
Cluster_305	-0.840564	4.477e-09	2.11769e-08	Bacteria	Firmicutes	Clostridia	Clostridiales	Multi-affiliation	Multi-affiliation	Multi-affiliation
Cluster_88	-0.834321	1.71346e-14	1.73088e-13	Bacteria	Firmicutes	Clostridia	Clostridiales	Ruminococcaceae	Oscillibacter	unknown species
Cluster_1363	0.826214	1.343e-19	4.21278e-18	Bacteria	Firmicutes	Clostridia	Clostridiales	Ruminococcaceae	Ruminiclostridium 5	unknown species
Cluster_44	0.824282	7.56699e-11	4.37857e-10	Bacteria	Firmicutes	Clostridia	Clostridiales	Lachnospiraceae	Lachnoclostridium	Multi-affiliation
Cluster_520	0.806683	1.1749e-18	2.80097e-17	Bacteria	Firmicutes	Clostridia	Clostridiales	Lachnospiraceae	unknown genus	unknown species
Cluster_964	-0.804242	1.10858e-16	1.73873e-15	Bacteria	Firmicutes	Clostridia	Clostridiales	Ruminococcaceae	unknown genus	unknown species
Cluster_1119	-0.796206	2.55607e-09	1.25651e-08	Bacteria	Firmicutes	Clostridia	Clostridiales	Ruminococcaceae	Ruminococcaceae UCG-014	unknown species
Cluster_1349	-0.777541	7.54633e-14	6.61414e-13	Bacteria	Firmicutes	Clostridia	Clostridiales	Lachnospiraceae	Lachnoclostridium	unknown species
Cluster_143	-0.776934	5.394e-15	5.84513e-14	Bacteria	Firmicutes	Clostridia	Clostridiales	Ruminococcaceae	unknown genus	unknown species
Cluster_61	-0.773513	7.05446e-09	3.11441e-08	Bacteria	Firmicutes	Clostridia	Clostridiales	Ruminococcaceae	Pseudoflavonifractor	Pseudoflavonifractor capillosus
Cluster_418	0.771445	6.95777e-17	1.25661e-15	Bacteria	Firmicutes	Clostridia	Clostridiales	Lachnospiraceae	unknown genus	unknown species
Cluster_358	-0.769624	1.06912e-07	4.05856e-07	Bacteria	Firmicutes	Clostridia	Clostridiales	Lachnospiraceae	[Eubacterium] xylanophilum group	unknown species
Cluster_1235	0.758882	6.27701e-20	2.49406e-18	Bacteria	Firmicutes	Clostridia	Clostridiales	Lachnospiraceae	Lachnoclostridium	Multi-affiliation
Cluster_23	-0.757436	2.04044e-07	7.60064e-07	Bacteria	Firmicutes	Clostridia	Clostridiales	Ruminococcaceae	Multi-affiliation	Multi-affiliation
Cluster_153	0.749699	3.0278e-14	2.9106e-13	Bacteria	Firmicutes	Clostridia	Clostridiales	Lachnospiraceae	Eisenbergiella	unknown species
Cluster_506	-0.734941	5.13726e-14	4.6391e-13	Bacteria	Firmicutes	Clostridia	Clostridiales	Ruminococcaceae	Flavonifractor	unknown species
Cluster_702	-0.73075	4.67934e-11	2.78889e-10	Bacteria	Firmicutes	Clostridia	Clostridiales	Lachnospiraceae	[Ruminococcus] torques group	unknown species
Cluster_477	-0.724885	3.97019e-16	5.14399e-15	Bacteria	Firmicutes	Clostridia	Clostridiales	Ruminococcaceae	Ruminiclostridium 9	unknown species
Cluster_581	-0.720526	2.94993e-09	1.4294e-08	Bacteria	Firmicutes	Clostridia	Clostridiales	Ruminococcaceae	unknown genus	unknown species
Cluster_1287	0.715673	1.81705e-15	2.08262e-14	Bacteria	Firmicutes	Clostridia	Clostridiales	Lachnospiraceae	unknown genus	unknown species
Cluster_2413	-0.713782	1.24409e-12	8.93347e-12	Bacteria	Firmicutes	Clostridia	Clostridiales	Lachnospiraceae	Multi-affiliation	Multi-affiliation
Cluster_1419	-0.693631	8.08984e-14	6.98775e-13	Bacteria	Firmicutes	Clostridia	Clostridiales	Ruminococcaceae	unknown genus	metagenome
Cluster_355	-0.692865	9.40155e-17	1.55648e-15	Bacteria	Firmicutes	Clostridia	Clostridiales	Ruminococcaceae	Ruminiclostridium 9	unknown species
Cluster_963	-0.691626	5.30526e-11	3.13063e-10	Bacteria	Firmicutes	Clostridia	Clostridiales	Ruminococcaceae	DTU089	unknown species
Cluster_185	-0.691228	0.000102718	0.000246855	Bacteria	Firmicutes	Clostridia	Clostridiales	Lachnospiraceae	Lachnospiraceae NK4A136 group	unknown species
Cluster_618	0.688295	6.32272e-11	3.69445e-10	Bacteria	Firmicutes	Clostridia	Clostridiales	Ruminococcaceae	Ruminococcaceae UCG-013	unknown species
Cluster_1224	-0.686026	1.25545e-15	1.49649e-14	Bacteria	Firmicutes	Clostridia	Clostridiales	Ruminococcaceae	Ruminiclostridium 9	unknown species
Cluster_1490	0.685518	9.81576e-13	7.31274e-12	Bacteria	Firmicutes	Clostridia	Clostridiales	Lachnospiraceae	[Ruminococcus] torques group	unknown species
Cluster_1814	0.679681	5.36538e-13	4.20759e-12	Bacteria	Firmicutes	Clostridia	Clostridiales	Lachnospiraceae	Multi-affiliation	Multi-affiliation
Cluster_810	0.67808	2.71745e-13	2.21863e-12	Bacteria	Firmicutes	Clostridia	Clostridiales	Lachnospiraceae	Lachnoclostridium 5	Multi-affiliation
Cluster_928	-0.671987	2.37968e-14	2.32507e-13	Bacteria	Firmicutes	Clostridia	Clostridiales	Ruminococcaceae	unknown genus	unknown species
Cluster_761	-0.66475	1.68965e-15	1.97458e-14	Bacteria	Firmicutes	Clostridia	Clostridiales	Lachnospiraceae	Blautia	unknown species
Cluster_1177	-0.65198	1.75703e-10	9.78681e-10	Bacteria	Firmicutes	Clostridia	Clostridiales	Ruminococcaceae	DTU089	unknown species
Cluster_110	0.649319	3.15164e-06	9.73251e-06	Bacteria	Proteobacteria	Gammaproteobacteria	Enterobacteriales	Enterobacteriaceae	Multi-affiliation	Multi-affiliation
Cluster_69	-0.648349	6.11758e-06	1.80499e-05	Bacteria	Firmicutes	Clostridia	Clostridiales	Ruminococcaceae	unknown genus	unknown species
Cluster_309	-0.634754	5.76122e-05	0.000143669	Bacteria	Firmicutes	Clostridia	Clostridiales	Ruminococcaceae	Ruminococcaceae UCG-014	unknown species
Cluster_1833	-0.633735	2.77825e-11	1.78047e-10	Bacteria	Firmicutes	Clostridia	Clostridiales	Lachnospiraceae	unknown genus	unknown species
Cluster_1453	0.633423	4.29643e-10	2.30691e-09	Bacteria	Firmicutes	Clostridia	Clostridiales	Lachnospiraceae	[Ruminococcus] torques group	unknown species
Cluster_2256	-0.624275	9.88835e-11	5.61282e-10	Bacteria	Firmicutes	Clostridia	Clostridiales	Lachnospiraceae	[Ruminococcus] torques group	unknown species
Cluster_858	0.623519	2.16797e-13	1.7946e-12	Bacteria	Firmicutes	Clostridia	Clostridiales	Lachnospiraceae	Multi-affiliation	Multi-affiliation
Cluster_1436	-0.623488	3.13331e-06	9.7263e-06	Bacteria	Firmicutes	Clostridia	Clostridiales	Ruminococcaceae	Ruminococcaceae UCG-014	unknown species
Cluster_599	-0.623119	3.36651e-07	1.22344e-06	Bacteria	Firmicutes	Clostridia	Clostridiales	Ruminococcaceae	Ruminococcaceae UCG-014	unknown species
Cluster_757	0.620536	1.83895e-14	1.82669e-13	Bacteria	Firmicutes	Clostridia	Clostridiales	Lachnospiraceae	Blautia	unknown species
Cluster_484	-0.616714	1.96559e-16	2.7244e-15	Bacteria	Firmicutes	Clostridia	Clostridiales	Ruminococcaceae	Multi-affiliation	Multi-affiliation
Cluster_103	-0.599353	0.00115279	0.00232903	Bacteria	Firmicutes	Clostridia	Clostridiales	Lachnospiraceae	unknown genus	unknown species
Cluster_24	0.597257	1.11427e-05	3.11787e-05	Bacteria	Firmicutes	Clostridia	Clostridiales	Ruminococcaceae	Butyricicoccus	unknown species
Cluster_955	-0.594373	4.78658e-12	3.31721e-11	Bacteria	Firmicutes	Clostridia	Clostridiales	Clostridiales vadinBB60 group	unknown genus	unknown species
Cluster_573	-0.590036	2.23937e-10	1.22446e-09	Bacteria	Firmicutes	Clostridia	Clostridiales	Ruminococcaceae	Multi-affiliation	Multi-affiliation
Cluster_22	-0.581092	1.15636e-05	3.19825e-05	Bacteria	Firmicutes	Clostridia	Clostridiales	Ruminococcaceae	unknown genus	metagenome
Cluster_1328	0.578215	1.35285e-14	1.41455e-13	Bacteria	Firmicutes	Clostridia	Clostridiales	Lachnospiraceae	unknown genus	unknown species
Cluster_11	0.578033	5.76384e-09	2.62233e-08	Bacteria	Firmicutes	Clostridia	Clostridiales	Lachnospiraceae	Lachnoclostridium	unknown species
Cluster_200	-0.577144	0.000820762	0.00168101	Bacteria	Firmicutes	Clostridia	Clostridiales	Ruminococcaceae	Flavonifractor	unknown species
Cluster_1333	-0.576942	2.31012e-08	9.62818e-08	Bacteria	Firmicutes	Clostridia	Clostridiales	Lachnospiraceae	Lachnoclostridium	unknown species
Cluster_1772	0.575867	1.28944e-11	8.53893e-11	Bacteria	Firmicutes	Clostridia	Clostridiales	Lachnospiraceae	Lachnoclostridium 5	Clostridium sp.
Cluster_610	-0.57334	1.06191e-12	7.81355e-12	Bacteria	Firmicutes	Clostridia	Clostridiales	Ruminococcaceae	Ruminococcaceae UCG-010	unknown species
Cluster_927	-0.570917	6.332e-13	4.8383e-12	Bacteria	Firmicutes	Clostridia	Clostridiales	Ruminococcaceae	Ruminiclostridium 9	unknown species
Cluster_935	-0.565759	4.50295e-10	2.37501e-09	Bacteria	Firmicutes	Clostridia	Clostridiales	Ruminococcaceae	unknown genus	Clostridium sp.
Cluster_465	0.565311	1.73721e-11	1.12541e-10	Bacteria	Firmicutes	Clostridia	Clostridiales	Ruminococcaceae	Ruminococcaceae UCG-013	unknown species
Cluster_820	0.565285	1.88285e-10	1.03905e-09	Bacteria	Firmicutes	Clostridia	Clostridiales	Lachnospiraceae	unknown genus	unknown species
Cluster_2037	0.563771	8.13918e-16	9.8999e-15	Bacteria	Firmicutes	Clostridia	Clostridiales	Lachnospiraceae	unknown genus	unknown species
Cluster_1134	0.557113	1.10282e-11	7.38514e-11	Bacteria	Firmicutes	Clostridia	Clostridiales	Lachnospiraceae	Lachnoclostridium 5	unknown species
Cluster_156	-0.554452	1.01421e-06	3.37656e-06	Bacteria	Firmicutes	Clostridia	Clostridiales	Ruminococcaceae	Ruminiclostridium 9	unknown species
Cluster_1184	-0.553914	3.69409e-13	2.97524e-12	Bacteria	Firmicutes	Clostridia	Clostridiales	Ruminococcaceae	unknown genus	unknown species
Cluster_131	0.553496	5.17312e-09	2.40874e-08	Bacteria	Firmicutes	Clostridia	Clostridiales	Lachnospiraceae	Lachnoclostridium	unknown species
Cluster_4	-0.551798	1.59072e-06	5.12468e-06	Bacteria	Firmicutes	Clostridia	Clostridiales	Ruminococcaceae	unknown genus	Clostridium sp.
Cluster_1186	0.550222	4.99102e-13	3.96619e-12	Bacteria	Firmicutes	Clostridia	Clostridiales	Lachnospiraceae	Multi-affiliation	Multi-affiliation
Cluster_378	0.549688	4.66866e-14	4.30754e-13	Bacteria	Firmicutes	Clostridia	Clostridiales	Ruminococcaceae	[Eubacterium] coprostanoligenes group	unknown species
Cluster_653	-0.544603	5.55345e-13	4.29851e-12	Bacteria	Firmicutes	Clostridia	Clostridiales	Ruminococcaceae	Oscillibacter	unknown species
Cluster_723	-0.536833	3.54999e-09	1.70628e-08	Bacteria	Firmicutes	Clostridia	Clostridiales	Ruminococcaceae	Multi-affiliation	Multi-affiliation
Cluster_1275	0.535966	1.14167e-13	9.72055e-13	Bacteria	Firmicutes	Clostridia	Clostridiales	Lachnospiraceae	unknown genus	unknown species
Cluster_338	0.534762	9.39194e-11	5.38231e-10	Bacteria	Firmicutes	Clostridia	Clostridiales	Lachnospiraceae	Lachnoclostridium	unknown species
Cluster_1574	-0.533174	9.30606e-07	3.13357e-06	Bacteria	Firmicutes	Clostridia	Clostridiales	Lachnospiraceae	[Ruminococcus] torques group	metagenome
Cluster_1838	-0.53288	9.7983e-10	4.94897e-09	Bacteria	Firmicutes	Clostridia	Clostridiales	Lachnospiraceae	GCA-900066575	unknown species
Cluster_20	0.530788	9.75478e-05	0.000235379	Bacteria	Firmicutes	Clostridia	Clostridiales	Lachnospiraceae	unknown genus	unknown species
Cluster_2331	-0.530015	8.36301e-15	8.90063e-14	Bacteria	Firmicutes	Clostridia	Clostridiales	Ruminococcaceae	Multi-affiliation	Multi-affiliation
Cluster_539	-0.529492	8.00092e-07	2.75639e-06	Bacteria	Firmicutes	Clostridia	Clostridiales	Peptostreptococcaceae	Multi-affiliation	Multi-affiliation
Cluster_767	-0.529399	3.497e-11	2.15832e-10	Bacteria	Firmicutes	Clostridia	Clostridiales	Ruminococcaceae	unknown genus	Multi-affiliation
Cluster_1524	-0.528593	8.86707e-09	3.802e-08	Bacteria	Firmicutes	Clostridia	Clostridiales	Lachnospiraceae	GCA-900066575	unknown species
Cluster_419	0.528281	9.47587e-10	4.86864e-09	Bacteria	Firmicutes	Clostridia	Clostridiales	Lachnospiraceae	unknown genus	unknown species
Cluster_1211	0.526721	2.89391e-12	2.02914e-11	Bacteria	Firmicutes	Clostridia	Clostridiales	Ruminococcaceae	DTU089	unknown species
Cluster_578	0.523057	1.18528e-12	8.61497e-12	Bacteria	Firmicutes	Clostridia	Clostridiales	Lachnospiraceae	Eisenbergiella	unknown species
Cluster_1241	0.521411	6.56236e-14	5.83756e-13	Bacteria	Firmicutes	Clostridia	Clostridiales	Lachnospiraceae	Lachnoclostridium 5	unknown species
Cluster_37	0.518622	1.8274e-06	5.85553e-06	Bacteria	Firmicutes	Clostridia	Clostridiales	Ruminococcaceae	Butyricicoccus	unknown species
Cluster_718	-0.517953	0.000564681	0.00119769	Bacteria	Firmicutes	Bacilli	Bacillales	Bacillaceae	Multi-affiliation	Multi-affiliation
Cluster_2130	-0.516154	2.6818e-06	8.36832e-06	Bacteria	Firmicutes	Clostridia	Clostridiales	Ruminococcaceae	Ruminococcaceae UCG-014	unknown species
Cluster_2232	0.515786	1.37803e-13	1.15677e-12	Bacteria	Firmicutes	Clostridia	Clostridiales	Lachnospiraceae	Lachnoclostridium 5	Multi-affiliation
Cluster_47	0.509552	0.00015616	0.000366424	Bacteria	Firmicutes	Clostridia	Clostridiales	Ruminococcaceae	Flavonifractor	Multi-affiliation
Cluster_570	-0.504535	1.01261e-06	3.37656e-06	Bacteria	Firmicutes	Clostridia	Clostridiales	Ruminococcaceae	Butyricicoccus	unknown species
Cluster_310	-0.502048	0.00450063	0.00820298	Bacteria	Firmicutes	Clostridia	Clostridiales	Lachnospiraceae	Lachnospiraceae NK4A136 group	unknown species
Cluster_502	-0.501241	5.53196e-05	0.000138531	Bacteria	Firmicutes	Clostridia	Clostridiales	Ruminococcaceae	Ruminiclostridium 9	unknown species
Cluster_979	0.500294	8.21643e-10	4.25825e-09	Bacteria	Firmicutes	Clostridia	Clostridiales	Lachnospiraceae	unknown genus	unknown species
Cluster_296	0.498697	8.18801e-08	3.16887e-07	Bacteria	Firmicutes	Clostridia	Clostridiales	Lachnospiraceae	unknown genus	unknown species
Cluster_593	0.498295	1.74282e-07	6.57418e-07	Bacteria	Firmicutes	Clostridia	Clostridiales	Lachnospiraceae	[Ruminococcus] torques group	unknown species
Cluster_195	-0.496267	4.83438e-06	1.44757e-05	Bacteria	Firmicutes	Clostridia	Clostridiales	Ruminococcaceae	unknown genus	unknown species
Cluster_1508	0.492934	7.56547e-12	5.12389e-11	Bacteria	Firmicutes	Clostridia	Clostridiales	Lachnospiraceae	Lachnospiraceae NK4A136 group	unknown species
Cluster_905	-0.492889	5.47267e-08	2.16008e-07	Bacteria	Firmicutes	Clostridia	Clostridiales	Ruminococcaceae	Multi-affiliation	Multi-affiliation
Cluster_1002	0.492598	3.5127e-11	2.15832e-10	Bacteria	Firmicutes	Clostridia	Clostridiales	Ruminococcaceae	unknown genus	unknown species
Cluster_1012	0.485566	3.97531e-11	2.41764e-10	Bacteria	Firmicutes	Clostridia	Clostridiales	Lachnospiraceae	Lachnoclostridium	unknown species
Cluster_138	-0.485065	0.016286	0.0263762	Bacteria	Firmicutes	Clostridia	Clostridiales	Ruminococcaceae	Ruminococcaceae UCG-014	unknown species
Cluster_790	-0.481006	3.25859e-07	1.19149e-06	Bacteria	Firmicutes	Clostridia	Clostridiales	Ruminococcaceae	unknown genus	unknown species
Cluster_295	-0.4748	0.000384758	0.000833876	Bacteria	Firmicutes	Clostridia	Clostridiales	Lachnospiraceae	Blautia	unknown species
Cluster_989	0.47208	9.5982e-10	4.88934e-09	Bacteria	Firmicutes	Clostridia	Clostridiales	Lachnospiraceae	[Ruminococcus] torques group	Clostridium sp.
Cluster_841	0.47202	6.79568e-12	4.65543e-11	Bacteria	Firmicutes	Clostridia	Clostridiales	Ruminococcaceae	[Eubacterium] coprostanoligenes group	unknown species
Cluster_227	0.470807	7.78377e-06	2.2491e-05	Bacteria	Firmicutes	Clostridia	Clostridiales	Ruminococcaceae	Oscillibacter	Multi-affiliation
Cluster_1018	0.469545	4.69782e-14	4.30754e-13	Bacteria	Firmicutes	Clostridia	Clostridiales	Lachnospiraceae	Multi-affiliation	Multi-affiliation
Cluster_897	0.466913	5.0462e-07	1.77961e-06	Bacteria	Firmicutes	Clostridia	Clostridiales	Lachnospiraceae	Multi-affiliation	Multi-affiliation
Cluster_1220	-0.459931	2.93181e-05	7.63038e-05	Bacteria	Firmicutes	Clostridia	Clostridiales	Lachnospiraceae	[Ruminococcus] torques group	unknown species
Cluster_1169	0.459635	2.96396e-11	1.87928e-10	Bacteria	Firmicutes	Clostridia	Clostridiales	Lachnospiraceae	Multi-affiliation	Multi-affiliation
Cluster_1594	-0.458084	2.66967e-10	1.44648e-09	Bacteria	Firmicutes	Clostridia	Clostridiales	Ruminococcaceae	Oscillibacter	unknown species
Cluster_493	-0.457815	0.000224108	0.000507864	Bacteria	Firmicutes	Clostridia	Clostridiales	Lachnospiraceae	Multi-affiliation	Multi-affiliation
Cluster_73	-0.454588	1.91387e-05	5.06964e-05	Bacteria	Firmicutes	Clostridia	Clostridiales	Ruminococcaceae	Pseudoflavonifractor	unknown species
Cluster_214	-0.454493	5.94407e-09	2.68384e-08	Bacteria	Firmicutes	Clostridia	Clostridiales	Ruminococcaceae	unknown genus	Clostridium sp.
Cluster_831	0.454333	8.4483e-09	3.64869e-08	Bacteria	Firmicutes	Clostridia	Clostridiales	Ruminococcaceae	Butyricicoccus	unknown species
Cluster_64	0.453393	1.07758e-05	3.07291e-05	Bacteria	Firmicutes	Clostridia	Clostridiales	Ruminococcaceae	DTU089	unknown species
Cluster_2024	-0.452863	2.57206e-09	1.25651e-08	Bacteria	Firmicutes	Clostridia	Clostridiales	Lachnospiraceae	GCA-900066575	unknown species
Cluster_1053	-0.447819	4.57835e-08	1.84371e-07	Bacteria	Firmicutes	Clostridia	Clostridiales	Lachnospiraceae	Anaerostipes	Anaerostipes sp.
Cluster_5	0.446877	1.10713e-05	3.11249e-05	Bacteria	Firmicutes	Clostridia	Clostridiales	Lachnospiraceae	unknown genus	unknown species
Cluster_861	0.44566	4.8751e-10	2.54874e-09	Bacteria	Firmicutes	Clostridia	Clostridiales	Lachnospiraceae	Multi-affiliation	Multi-affiliation
Cluster_1468	0.445388	6.05325e-07	2.1222e-06	Bacteria	Firmicutes	Clostridia	Clostridiales	Lachnospiraceae	Lachnoclostridium	Multi-affiliation
Cluster_168	0.443386	6.38863e-06	1.87568e-05	Bacteria	Firmicutes	Clostridia	Clostridiales	Lachnospiraceae	Multi-affiliation	Multi-affiliation
Cluster_1676	0.44234	1.43595e-09	7.19179e-09	Bacteria	Firmicutes	Clostridia	Clostridiales	Lachnospiraceae	unknown genus	unknown species
Cluster_14	0.439419	2.37144e-06	7.43884e-06	Bacteria	Firmicutes	Clostridia	Clostridiales	Lachnospiraceae	unknown genus	unknown species
Cluster_31	-0.437177	0.000355373	0.000781559	Bacteria	Firmicutes	Clostridia	Clostridiales	Lachnospiraceae	GCA-900066575	unknown species
Cluster_202	0.436929	4.55037e-07	1.62396e-06	Bacteria	Firmicutes	Clostridia	Clostridiales	Lachnospiraceae	Tyzzerella 3	unknown species
Cluster_1185	-0.434862	1.55038e-08	6.55337e-08	Bacteria	Firmicutes	Clostridia	Clostridiales	Ruminococcaceae	unknown genus	unknown species
Cluster_972	-0.434509	1.01977e-06	3.37656e-06	Bacteria	Firmicutes	Clostridia	Clostridiales	Ruminococcaceae	Flavonifractor	unknown species
Cluster_163	-0.433979	1.86053e-06	5.92981e-06	Bacteria	Firmicutes	Clostridia	Clostridiales	Ruminococcaceae	unknown genus	Multi-affiliation
Cluster_451	0.433173	9.05542e-07	3.06649e-06	Bacteria	Firmicutes	Clostridia	Clostridiales	Ruminococcaceae	Butyricicoccus	unknown species
Cluster_1246	-0.432083	3.04738e-11	1.91183e-10	Bacteria	Firmicutes	Clostridia	Clostridiales	Ruminococcaceae	Ruminiclostridium 9	unknown species
Cluster_93	-0.43205	2.30367e-05	6.02188e-05	Bacteria	Firmicutes	Clostridia	Clostridiales	Lachnospiraceae	Eisenbergiella	unknown species
Cluster_1047	-0.42853	4.40281e-11	2.65058e-10	Bacteria	Firmicutes	Clostridia	Clostridiales	Ruminococcaceae	Ruminiclostridium 9	Multi-affiliation
Cluster_50	-0.427146	1.22234e-05	3.35042e-05	Bacteria	Firmicutes	Clostridia	Clostridiales	Ruminococcaceae	unknown genus	unknown species
Cluster_906	-0.426895	0.000379899	0.000826349	Bacteria	Firmicutes	Clostridia	Clostridiales	Ruminococcaceae	Ruminococcaceae UCG-014	unknown species
Cluster_590	-0.426321	4.79731e-09	2.25134e-08	Bacteria	Firmicutes	Clostridia	Clostridiales	Ruminococcaceae	Ruminiclostridium 9	unknown species
Cluster_634	-0.424477	3.99473e-06	1.22095e-05	Bacteria	Firmicutes	Clostridia	Clostridiales	Ruminococcaceae	Multi-affiliation	Multi-affiliation
Cluster_888	0.423173	7.51455e-09	3.29314e-08	Bacteria	Firmicutes	Clostridia	Clostridiales	Lachnospiraceae	unknown genus	unknown species
Cluster_80	-0.422318	1.78667e-07	6.6972e-07	Bacteria	Firmicutes	Clostridia	Clostridiales	Ruminococcaceae	unknown genus	unknown species
Cluster_212	0.420707	4.82988e-06	1.44757e-05	Bacteria	Firmicutes	Clostridia	Clostridiales	Ruminococcaceae	DTU089	unknown species
Cluster_2050	0.419565	1.51014e-11	9.89059e-11	Bacteria	Firmicutes	Clostridia	Clostridiales	Lachnospiraceae	Multi-affiliation	Multi-affiliation
Cluster_1771	-0.417757	1.06929e-10	6.01223e-10	Bacteria	Firmicutes	Clostridia	Clostridiales	Ruminococcaceae	Ruminococcaceae UCG-004	unknown species
Cluster_98	0.417397	7.81147e-06	2.2491e-05	Bacteria	Firmicutes	Clostridia	Clostridiales	Clostridiales vadinBB60 group	unknown genus	unknown species
Cluster_274	0.41728	8.23925e-07	2.82218e-06	Bacteria	Firmicutes	Clostridia	Clostridiales	Lachnospiraceae	Lachnoclostridium	Multi-affiliation
Cluster_226	-0.416415	0.0042738	0.00783748	Bacteria	Firmicutes	Clostridia	Clostridiales	Ruminococcaceae	Oscillibacter	Multi-affiliation
Cluster_86	-0.416386	2.67874e-08	1.10105e-07	Bacteria	Firmicutes	Clostridia	Clostridiales	Ruminococcaceae	unknown genus	unknown species
Cluster_1122	0.415545	2.17429e-09	1.0799e-08	Bacteria	Firmicutes	Clostridia	Clostridiales	Lachnospiraceae	Multi-affiliation	Multi-affiliation
Cluster_10	0.411585	0.000482632	0.00103471	Bacteria	Firmicutes	Clostridia	Clostridiales	Ruminococcaceae	DTU089	unknown species
Cluster_441	0.411252	2.23194e-08	9.36785e-08	Bacteria	Firmicutes	Clostridia	Clostridiales	Lachnospiraceae	Lachnoclostridium	unknown species
Cluster_74	0.410062	2.36326e-06	7.43884e-06	Bacteria	Firmicutes	Clostridia	Clostridiales	Lachnospiraceae	unknown genus	unknown species
Cluster_635	0.409605	4.49061e-07	1.62206e-06	Bacteria	Firmicutes	Clostridia	Clostridiales	Lachnospiraceae	unknown genus	unknown species
Cluster_1512	-0.40848	4.3238e-09	2.06159e-08	Bacteria	Firmicutes	Clostridia	Clostridiales	Ruminococcaceae	Ruminiclostridium 9	unknown species
Cluster_1674	0.406684	4.45808e-10	2.37233e-09	Bacteria	Firmicutes	Clostridia	Clostridiales	Lachnospiraceae	Tyzzerella 3	unknown species
Cluster_3157	-0.404295	7.93699e-09	3.45288e-08	Bacteria	Firmicutes	Clostridia	Clostridiales	Lachnospiraceae	Eisenbergiella	unknown species
Cluster_795	0.400139	7.70647e-08	3.002e-07	Bacteria	Firmicutes	Clostridia	Clostridiales	Lachnospiraceae	unknown genus	unknown species
Cluster_146	-0.398438	5.11341e-05	0.000129262	Bacteria	Firmicutes	Clostridia	Clostridiales	Ruminococcaceae	Multi-affiliation	Multi-affiliation
Cluster_1219	-0.396979	9.49165e-05	0.000230899	Bacteria	Firmicutes	Clostridia	Clostridiales	Ruminococcaceae	Ruminococcaceae UCG-014	unknown species
Cluster_713	0.394563	5.05238e-08	2.02095e-07	Bacteria	Firmicutes	Clostridia	Clostridiales	Lachnospiraceae	unknown genus	unknown species
Cluster_982	-0.394169	0.000474316	0.00102055	Bacteria	Firmicutes	Bacilli	Bacillales	Bacillaceae	Multi-affiliation	Multi-affiliation
Cluster_65	-0.392385	0.00107339	0.00218342	Bacteria	Firmicutes	Clostridia	Clostridiales	Lachnospiraceae	GCA-900066575	unknown species
Cluster_276	0.385248	4.85763e-06	1.44757e-05	Bacteria	Firmicutes	Clostridia	Clostridiales	Lachnospiraceae	unknown genus	unknown species
Cluster_817	-0.385248	6.27234e-07	2.18615e-06	Bacteria	Firmicutes	Clostridia	Clostridiales	Ruminococcaceae	unknown genus	unknown species
Cluster_1000	0.384347	1.06332e-08	4.52672e-08	Bacteria	Firmicutes	Clostridia	Clostridiales	Ruminococcaceae	Ruminiclostridium 9	unknown species
Cluster_392	-0.384222	0.00328044	0.00620681	Bacteria	Firmicutes	Clostridia	Clostridiales	Christensenellaceae	Christensenellaceae R-7 group	unknown species
Cluster_350	0.382986	1.41638e-06	4.6129e-06	Bacteria	Firmicutes	Clostridia	Clostridiales	Lachnospiraceae	[Ruminococcus] torques group	unknown species
Cluster_116	-0.38212	6.51563e-05	0.000161805	Bacteria	Firmicutes	Clostridia	Clostridiales	Ruminococcaceae	unknown genus	unknown species
Cluster_1245	0.382057	2.62733e-08	1.08742e-07	Bacteria	Firmicutes	Clostridia	Clostridiales	Ruminococcaceae	Ruminococcaceae NK4A214 group	unknown species
Cluster_85	-0.381577	1.53042e-05	4.10869e-05	Bacteria	Firmicutes	Clostridia	Clostridiales	Ruminococcaceae	Negativibacillus	Multi-affiliation
Cluster_245	-0.380688	1.41203e-06	4.6129e-06	Bacteria	Firmicutes	Clostridia	Clostridiales	Ruminococcaceae	Flavonifractor	unknown species
Cluster_1513	-0.380201	2.1956e-05	5.79016e-05	Bacteria	Firmicutes	Clostridia	Clostridiales	Clostridiales vadinBB60 group	unknown genus	unknown species
Cluster_1953	0.380103	2.34432e-06	7.43198e-06	Bacteria	Firmicutes	Clostridia	Clostridiales	Lachnospiraceae	unknown genus	unknown species
Cluster_1659	-0.379213	4.19739e-06	1.27635e-05	Bacteria	Firmicutes	Clostridia	Clostridiales	Lachnospiraceae	GCA-900066575	unknown species
Cluster_469	0.378852	0.000172024	0.000397388	Bacteria	Firmicutes	Bacilli	Lactobacillales	Streptococcaceae	Streptococcus	Multi-affiliation
Cluster_259	0.378694	0.000176292	0.000405677	Bacteria	Firmicutes	Clostridia	Clostridiales	Ruminococcaceae	Oscillibacter	Multi-affiliation
Cluster_1229	-0.378666	3.19915e-05	8.28997e-05	Bacteria	Firmicutes	Bacilli	Bacillales	Bacillaceae	Multi-affiliation	Multi-affiliation
Cluster_1110	-0.374916	1.32587e-05	3.57564e-05	Bacteria	Firmicutes	Clostridia	Clostridiales	Ruminococcaceae	unknown genus	unknown species
Cluster_60	-0.3737	0.000110945	0.000263439	Bacteria	Firmicutes	Clostridia	Clostridiales	Ruminococcaceae	Ruminiclostridium 9	unknown species
Cluster_1088	-0.37369	5.66623e-09	2.59775e-08	Bacteria	Firmicutes	Clostridia	Clostridiales	Ruminococcaceae	Ruminococcus 1	mouse gut metagenome
Cluster_321	-0.373346	6.52493e-09	2.90213e-08	Bacteria	Firmicutes	Clostridia	Clostridiales	Ruminococcaceae	Negativibacillus	unknown species
Cluster_91	0.372003	0.000498614	0.00106514	Bacteria	Firmicutes	Clostridia	Clostridiales	Lachnospiraceae	Marvinbryantia	unknown species
Cluster_1142	-0.369195	8.93119e-07	3.04171e-06	Bacteria	Firmicutes	Clostridia	Clostridiales	Ruminococcaceae	Flavonifractor	Clostridiales bacterium 30-4c
Cluster_165	0.367982	0.000325973	0.000722231	Bacteria	Firmicutes	Clostridia	Clostridiales	Ruminococcaceae	Butyricicoccus	unknown species
Cluster_2080	-0.360198	1.22549e-05	3.35042e-05	Bacteria	Firmicutes	Clostridia	Clostridiales	Ruminococcaceae	unknown genus	unknown species
Cluster_126	0.355406	1.55224e-05	4.14858e-05	Bacteria	Firmicutes	Clostridia	Clostridiales	Clostridiales vadinBB60 group	unknown genus	unknown species
Cluster_1228	0.354993	6.056e-09	2.71382e-08	Bacteria	Firmicutes	Clostridia	Clostridiales	Ruminococcaceae	Ruminiclostridium 9	unknown species
Cluster_1278	0.352839	5.42455e-09	2.50623e-08	Bacteria	Firmicutes	Clostridia	Clostridiales	Lachnospiraceae	Tyzzerella 3	unknown species
Cluster_1803	0.349743	6.66014e-08	2.61148e-07	Bacteria	Firmicutes	Clostridia	Clostridiales	Lachnospiraceae	Multi-affiliation	Multi-affiliation
Cluster_1954	0.349531	9.34455e-08	3.59313e-07	Bacteria	Firmicutes	Clostridia	Clostridiales	Lachnospiraceae	unknown genus	unknown species
Cluster_637	-0.347037	0.000166413	0.000385923	Bacteria	Firmicutes	Clostridia	Clostridiales	Ruminococcaceae	unknown genus	metagenome
Cluster_531	-0.346596	9.58553e-05	0.000232235	Bacteria	Firmicutes	Clostridia	Clostridiales	Ruminococcaceae	Flavonifractor	unknown species
Cluster_2414	0.345229	2.75341e-07	1.01298e-06	Bacteria	Firmicutes	Clostridia	Clostridiales	Ruminococcaceae	Multi-affiliation	Multi-affiliation
Cluster_298	0.345068	0.000635184	0.00132831	Bacteria	Firmicutes	Clostridia	Clostridiales	Ruminococcaceae	Flavonifractor	unknown species
Cluster_1914	-0.345051	3.5306e-08	1.44126e-07	Bacteria	Firmicutes	Clostridia	Clostridiales	Ruminococcaceae	Flavonifractor	unknown species
Cluster_1159	0.344494	1.1591e-05	3.19825e-05	Bacteria	Firmicutes	Clostridia	Clostridiales	Ruminococcaceae	DTU089	unknown species
Cluster_1762	-0.342794	4.36671e-08	1.77045e-07	Bacteria	Firmicutes	Clostridia	Clostridiales	Ruminococcaceae	Oscillibacter	unknown species
Cluster_335	0.337615	4.96296e-07	1.76067e-06	Bacteria	Firmicutes	Clostridia	Clostridiales	Lachnospiraceae	Sellimonas	Lachnoclostridium phocaeense
Cluster_1694	0.336038	7.09666e-06	2.07334e-05	Bacteria	Firmicutes	Clostridia	Clostridiales	Ruminococcaceae	Ruminococcaceae UCG-013	unknown species
Cluster_1395	0.335365	1.00411e-07	3.83621e-07	Bacteria	Firmicutes	Clostridia	Clostridiales	Ruminococcaceae	unknown genus	unknown species
Cluster_1151	-0.334492	6.76255e-05	0.00016724	Bacteria	Firmicutes	Clostridia	Clostridiales	Lachnospiraceae	GCA-900066575	unknown species
Cluster_32	-0.333911	5.39544e-05	0.000135683	Bacteria	Firmicutes	Clostridia	Clostridiales	Ruminococcaceae	unknown genus	unknown species
Cluster_403	-0.333687	0.00126629	0.00253257	Bacteria	Firmicutes	Clostridia	Clostridiales	Lachnospiraceae	Lachnoclostridium	unknown species
Cluster_1091	-0.33239	4.44949e-05	0.000113815	Bacteria	Firmicutes	Clostridia	Clostridiales	Lachnospiraceae	GCA-900066575	unknown species
Cluster_1	-0.330824	0.00693866	0.0123816	Bacteria	Proteobacteria	Gammaproteobacteria	Enterobacteriales	Enterobacteriaceae	Escherichia-Shigella	Multi-affiliation
Cluster_411	0.330033	0.000165023	0.000384195	Bacteria	Firmicutes	Clostridia	Clostridiales	Ruminococcaceae	Ruminiclostridium 9	unknown species
Cluster_437	-0.32966	0.000763257	0.00156862	Bacteria	Proteobacteria	Gammaproteobacteria	Pseudomonadales	Pseudomonadaceae	Pseudomonas	Multi-affiliation
Cluster_186	0.329563	1.33607e-06	4.39942e-06	Bacteria	Firmicutes	Clostridia	Clostridiales	Lachnospiraceae	Sellimonas	Lachnoclostridium phocaeense
Cluster_97	-0.328845	1.09863e-05	3.10325e-05	Bacteria	Firmicutes	Clostridia	Clostridiales	Ruminococcaceae	Negativibacillus	unknown species
Cluster_799	0.323887	1.08525e-05	3.08004e-05	Bacteria	Firmicutes	Clostridia	Clostridiales	Ruminococcaceae	unknown genus	unknown species
Cluster_43	0.322873	0.000637813	0.00132915	Bacteria	Firmicutes	Clostridia	Clostridiales	Ruminococcaceae	unknown genus	unknown species
Cluster_104	-0.321224	0.0069264	0.0123816	Bacteria	Firmicutes	Clostridia	Clostridiales	Ruminococcaceae	Oscillibacter	Multi-affiliation
Cluster_803	0.321037	7.44262e-06	2.1638e-05	Bacteria	Firmicutes	Clostridia	Clostridiales	Lachnospiraceae	Lachnoclostridium	unknown species
Cluster_234	-0.320268	0.000158897	0.000371384	Bacteria	Firmicutes	Clostridia	Clostridiales	Lachnospiraceae	Eisenbergiella	unknown species
Cluster_1171	-0.320155	1.72959e-05	4.60193e-05	Bacteria	Firmicutes	Clostridia	Clostridiales	Ruminococcaceae	unknown genus	unknown species
Cluster_99	0.314806	0.00318122	0.00605753	Bacteria	Firmicutes	Clostridia	Clostridiales	Ruminococcaceae	unknown genus	unknown species
Cluster_1374	0.309411	2.09074e-07	7.73962e-07	Bacteria	Firmicutes	Clostridia	Clostridiales	Lachnospiraceae	unknown genus	unknown species
Cluster_30	0.308883	2.27123e-05	5.96323e-05	Bacteria	Firmicutes	Clostridia	Clostridiales	Lachnospiraceae	Marvinbryantia	unknown species
Cluster_1473	0.301583	0.000118836	0.000281056	Bacteria	Firmicutes	Clostridia	Clostridiales	Clostridiales vadinBB60 group	unknown genus	gut metagenome
Cluster_997	-0.300201	0.000108856	0.000259513	Bacteria	Firmicutes	Clostridia	Clostridiales	Ruminococcaceae	unknown genus	unknown species
Cluster_652	0.298589	3.2865e-05	8.47946e-05	Bacteria	Firmicutes	Clostridia	Clostridiales	Lachnospiraceae	[Ruminococcus] torques group	Ruminococcus sp.
Cluster_349	-0.295784	7.00914e-05	0.000172622	Bacteria	Firmicutes	Clostridia	Clostridiales	Lachnospiraceae	Lachnoclostridium	unknown species
Cluster_1106	0.295387	1.42719e-06	4.62286e-06	Bacteria	Firmicutes	Clostridia	Clostridiales	Lachnospiraceae	Eisenbergiella	unknown species
Cluster_600	0.294695	0.000562803	0.00119769	Bacteria	Firmicutes	Clostridia	Clostridiales	Lachnospiraceae	unknown genus	unknown species
Cluster_2613	0.294583	7.25513e-07	2.51399e-06	Bacteria	Firmicutes	Clostridia	Clostridiales	Ruminococcaceae	Butyricicoccus	unknown species
Cluster_2100	-0.294372	0.000122504	0.000288587	Bacteria	Firmicutes	Clostridia	Clostridiales	Lachnospiraceae	GCA-900066575	unknown species
Cluster_1978	-0.294049	4.52884e-07	1.62396e-06	Bacteria	Firmicutes	Clostridia	Clostridiales	Ruminococcaceae	Ruminiclostridium 9	unknown species
Cluster_1606	0.291026	4.64084e-05	0.000118203	Bacteria	Firmicutes	Clostridia	Clostridiales	Lachnospiraceae	Lachnoclostridium	unknown species
Cluster_822	-0.284474	0.000322091	0.000716292	Bacteria	Firmicutes	Clostridia	Clostridiales	Ruminococcaceae	Oscillibacter	Multi-affiliation
Cluster_958	0.284373	1.14101e-05	3.17777e-05	Bacteria	Firmicutes	Clostridia	Clostridiales	Clostridiales vadinBB60 group	unknown genus	unknown species
Cluster_187	0.283651	0.0140989	0.0232125	Bacteria	Proteobacteria	Gammaproteobacteria	Enterobacteriales	Enterobacteriaceae	Multi-affiliation	Multi-affiliation
Cluster_339	0.283065	0.00413039	0.00759788	Bacteria	Firmicutes	Clostridia	Clostridiales	Lachnospiraceae	[Ruminococcus] torques group	metagenome
Cluster_1006	-0.281563	0.000266997	0.000600491	Bacteria	Firmicutes	Clostridia	Clostridiales	Ruminococcaceae	Ruminiclostridium 9	unknown species
Cluster_947	-0.28089	3.50393e-06	1.07646e-05	Bacteria	Firmicutes	Clostridia	Clostridiales	Ruminococcaceae	[Eubacterium] coprostanoligenes group	unknown species
Cluster_785	0.280827	1.01148e-05	2.89829e-05	Bacteria	Firmicutes	Clostridia	Clostridiales	Lachnospiraceae	Eisenbergiella	unknown species
Cluster_1170	0.2791	0.000232797	0.000525557	Bacteria	Firmicutes	Clostridia	Clostridiales	Ruminococcaceae	Butyricicoccus	unknown species
Cluster_1426	0.278077	1.25205e-05	3.40742e-05	Bacteria	Firmicutes	Clostridia	Clostridiales	Lachnospiraceae	Multi-affiliation	Multi-affiliation
Cluster_397	0.275951	0.0065786	0.0118455	Bacteria	Firmicutes	Clostridia	Clostridiales	Lachnospiraceae	[Ruminococcus] torques group	unknown species
Cluster_591	-0.272001	0.000196315	0.000448291	Bacteria	Firmicutes	Clostridia	Clostridiales	Lachnospiraceae	Eisenbergiella	unknown species
Cluster_352	0.270215	0.00739413	0.0130769	Bacteria	Firmicutes	Clostridia	Clostridiales	Ruminococcaceae	Ruminiclostridium 9	unknown species
Cluster_17	0.268941	0.0124989	0.0208082	Bacteria	Firmicutes	Clostridia	Clostridiales	Clostridiales vadinBB60 group	unknown genus	unknown species
Cluster_162	-0.266537	0.00326457	0.00619645	Bacteria	Firmicutes	Clostridia	Clostridiales	Ruminococcaceae	unknown genus	unknown species
Cluster_667	0.265438	8.94849e-05	0.000218578	Bacteria	Firmicutes	Clostridia	Clostridiales	Lachnospiraceae	unknown genus	unknown species
Cluster_2183	-0.262158	5.2736e-06	1.56372e-05	Bacteria	Firmicutes	Clostridia	Clostridiales	Ruminococcaceae	Ruminiclostridium 9	unknown species
Cluster_707	-0.259054	0.00144385	0.00285892	Bacteria	Firmicutes	Clostridia	Clostridiales	Ruminococcaceae	Multi-affiliation	Multi-affiliation
Cluster_2012	0.258643	3.92583e-05	0.000100853	Bacteria	Firmicutes	Clostridia	Clostridiales	Ruminococcaceae	Ruminococcaceae UCG-013	unknown species
Cluster_3239	-0.254844	0.00010606	0.000253862	Bacteria	Firmicutes	Clostridia	Clostridiales	Ruminococcaceae	Flavonifractor	unknown species
Cluster_129	0.253731	0.00122839	0.00247338	Bacteria	Firmicutes	Clostridia	Clostridiales	Lachnospiraceae	unknown genus	unknown species
Cluster_16	-0.25359	0.0109153	0.0185872	Bacteria	Firmicutes	Clostridia	Clostridiales	Ruminococcaceae	Negativibacillus	unknown species
Cluster_835	0.252666	0.000591638	0.00125041	Bacteria	Firmicutes	Clostridia	Clostridiales	Clostridiales vadinBB60 group	unknown genus	unknown species
Cluster_1358	0.252458	0.000606765	0.00127335	Bacteria	Firmicutes	Clostridia	Clostridiales	Clostridiales vadinBB60 group	unknown genus	gut metagenome
Cluster_1672	-0.248235	1.3122e-05	3.55488e-05	Bacteria	Firmicutes	Clostridia	Clostridiales	Ruminococcaceae	unknown genus	unknown species
Cluster_57	-0.241761	0.000600582	0.00126483	Bacteria	Firmicutes	Clostridia	Clostridiales	Lachnospiraceae	Eisenbergiella	unknown species
Cluster_417	0.241734	0.00351408	0.00662782	Bacteria	Firmicutes	Clostridia	Clostridiales	Lachnospiraceae	unknown genus	unknown species
Cluster_1075	0.239571	0.000673345	0.00139831	Bacteria	Firmicutes	Clostridia	Clostridiales	Lachnospiraceae	Blautia	unknown species
Cluster_535	-0.238093	0.0141509	0.023234	Bacteria	Firmicutes	Clostridia	Clostridiales	Lachnospiraceae	GCA-900066575	unknown species
Cluster_190	0.237745	0.0204986	0.0325791	Bacteria	Firmicutes	Clostridia	Clostridiales	Clostridiales vadinBB60 group	unknown genus	gut metagenome
Cluster_145	0.236842	0.000357906	0.000784236	Bacteria	Firmicutes	Clostridia	Clostridiales	Lachnospiraceae	Blautia	unknown species
Cluster_384	-0.236633	0.0119075	0.0199732	Bacteria	Firmicutes	Clostridia	Clostridiales	Ruminococcaceae	unknown genus	Clostridium sp.
Cluster_585	-0.236018	0.000181501	0.000416057	Bacteria	Firmicutes	Clostridia	Clostridiales	Ruminococcaceae	Flavonifractor	unknown species
Cluster_36	0.235503	0.0310682	0.0476006	Bacteria	Firmicutes	Clostridia	Clostridiales	Lachnospiraceae	unknown genus	unknown species
Cluster_508	0.231869	0.00124831	0.00250504	Bacteria	Firmicutes	Clostridia	Clostridiales	Ruminococcaceae	DTU089	Multi-affiliation
Cluster_122	-0.231863	0.000308863	0.000689447	Bacteria	Firmicutes	Clostridia	Clostridiales	Lachnospiraceae	Eisenbergiella	unknown species
Cluster_266	-0.231457	0.00404857	0.00754046	Bacteria	Firmicutes	Clostridia	Clostridiales	Ruminococcaceae	Multi-affiliation	Multi-affiliation
Cluster_816	-0.230905	0.000760299	0.00156795	Bacteria	Firmicutes	Clostridia	Clostridiales	Ruminococcaceae	Multi-affiliation	Multi-affiliation
Cluster_123	0.228742	0.0119838	0.0200066	Bacteria	Firmicutes	Clostridia	Clostridiales	Lachnospiraceae	[Ruminococcus] torques group	unknown species
Cluster_1628	0.227684	0.00152989	0.00301926	Bacteria	Firmicutes	Clostridia	Clostridiales	Lachnospiraceae	[Ruminococcus] torques group	unknown species
Cluster_1074	0.227619	0.000687681	0.00142312	Bacteria	Firmicutes	Clostridia	Clostridiales	Lachnospiraceae	Tyzzerella 3	unknown species
Cluster_2307	0.225219	0.000281361	0.000630417	Bacteria	Firmicutes	Clostridia	Clostridiales	Lachnospiraceae	Multi-affiliation	Multi-affiliation
Cluster_115	-0.224343	0.0114507	0.0194434	Bacteria	Firmicutes	Clostridia	Clostridiales	Lachnospiraceae	Eisenbergiella	unknown species
Cluster_917	0.223654	0.00134094	0.0026729	Bacteria	Firmicutes	Clostridia	Clostridiales	Lachnospiraceae	Lachnospiraceae NK4A136 group	unknown species
Cluster_1482	-0.223584	0.0126198	0.0209509	Bacteria	Firmicutes	Clostridia	Clostridiales	Lachnospiraceae	unknown genus	unknown species
Cluster_262	0.223056	0.0102647	0.0176305	Bacteria	Firmicutes	Clostridia	Clostridiales	Lachnospiraceae	[Eubacterium] hallii group	unknown species
Cluster_72	0.222643	0.02436	0.0379667	Bacteria	Firmicutes	Clostridia	Clostridiales	Lachnospiraceae	Lachnoclostridium	unknown species
Cluster_1584	0.220935	0.00261738	0.0050648	Bacteria	Firmicutes	Clostridia	Clostridiales	Lachnospiraceae	Multi-affiliation	Multi-affiliation
Cluster_312	-0.220541	0.0273197	0.0420737	Bacteria	Firmicutes	Clostridia	Clostridiales	Lachnospiraceae	[Ruminococcus] torques group	Multi-affiliation
Cluster_1038	0.220247	0.00750425	0.0131933	Bacteria	Firmicutes	Clostridia	Clostridiales	Ruminococcaceae	unknown genus	unknown species
Cluster_692	0.219181	5.11842e-05	0.000129262	Bacteria	Firmicutes	Clostridia	Clostridiales	Lachnospiraceae	unknown genus	unknown species
Cluster_1377	0.218269	0.003162	0.00604024	Bacteria	Firmicutes	Clostridia	Clostridiales	Lachnospiraceae	[Ruminococcus] torques group	metagenome
Cluster_2736	0.212786	0.000366804	0.000800788	Bacteria	Firmicutes	Clostridia	Clostridiales	Lachnospiraceae	Marvinbryantia	unknown species
Cluster_953	0.212406	0.0178117	0.0286139	Bacteria	Firmicutes	Bacilli	Lactobacillales	Lactobacillaceae	Lactobacillus	Multi-affiliation
Cluster_659	-0.21182	0.0147763	0.0241279	Bacteria	Firmicutes	Clostridia	Clostridiales	Ruminococcaceae	Oscillibacter	Multi-affiliation
Cluster_1268	-0.21174	0.0263872	0.0408488	Bacteria	Firmicutes	Bacilli	Bacillales	Bacillaceae	Multi-affiliation	Multi-affiliation
Cluster_651	-0.21097	0.000342671	0.000756414	Bacteria	Firmicutes	Clostridia	Clostridiales	Ruminococcaceae	unknown genus	unknown species
Cluster_699	-0.210623	0.011573	0.0195952	Bacteria	Firmicutes	Clostridia	Clostridiales	Lachnospiraceae	Blautia	unknown species
Cluster_1740	0.20888	0.000404355	0.000873172	Bacteria	Firmicutes	Clostridia	Clostridiales	Lachnospiraceae	[Ruminococcus] torques group	unknown species
Cluster_299	-0.208539	0.00559139	0.0100984	Bacteria	Firmicutes	Clostridia	Clostridiales	Ruminococcaceae	Multi-affiliation	Multi-affiliation
Cluster_330	0.206852	0.0201686	0.0321404	Bacteria	Firmicutes	Clostridia	Clostridiales	Lachnospiraceae	Lachnoclostridium	unknown species
Cluster_1165	0.204047	0.0314608	0.0480785	Bacteria	Firmicutes	Bacilli	Lactobacillales	Lactobacillaceae	Lactobacillus	Multi-affiliation
Cluster_1431	-0.203395	0.00112079	0.00227208	Bacteria	Firmicutes	Clostridia	Clostridiales	Ruminococcaceae	Ruminiclostridium 9	unknown species
Cluster_724	0.202486	0.0041294	0.00759788	Bacteria	Firmicutes	Clostridia	Clostridiales	Lachnospiraceae	Multi-affiliation	Multi-affiliation
Cluster_1102	-0.201542	0.00508367	0.00920932	Bacteria	Firmicutes	Clostridia	Clostridiales	Ruminococcaceae	Multi-affiliation	Multi-affiliation
Cluster_176	0.200506	0.0146806	0.0240375	Bacteria	Firmicutes	Clostridia	Clostridiales	Ruminococcaceae	Ruminiclostridium 9	unknown species
Cluster_1469	-0.199586	0.0171555	0.0276343	Bacteria	Firmicutes	Clostridia	Clostridiales	Ruminococcaceae	Oscillibacter	unknown species
Cluster_460	-0.198684	0.0137362	0.0226781	Bacteria	Firmicutes	Clostridia	Clostridiales	Lachnospiraceae	[Ruminococcus] torques group	unknown species
Cluster_2175	0.198443	0.000886211	0.00180884	Bacteria	Firmicutes	Clostridia	Clostridiales	Lachnospiraceae	Marvinbryantia	unknown species
Cluster_1069	0.198149	7.63833e-05	0.000187343	Bacteria	Firmicutes	Clostridia	Clostridiales	Ruminococcaceae	Ruminiclostridium 9	unknown species
Cluster_834	-0.196515	0.00241211	0.0047135	Bacteria	Firmicutes	Clostridia	Clostridiales	Lachnospiraceae	Eisenbergiella	unknown species
Cluster_357	0.192753	0.00268718	0.00516631	Bacteria	Firmicutes	Clostridia	Clostridiales	Ruminococcaceae	Oscillibacter	unknown species
Cluster_62	-0.192678	0.00245529	0.00476661	Bacteria	Firmicutes	Clostridia	Clostridiales	Ruminococcaceae	Ruminiclostridium 5	unknown species
Cluster_203	0.191136	0.0254155	0.039447	Bacteria	Firmicutes	Clostridia	Clostridiales	Lachnospiraceae	ASF356	unknown species
Cluster_2035	0.190746	0.00137765	0.00273693	Bacteria	Firmicutes	Clostridia	Clostridiales	Ruminococcaceae	DTU089	unknown species
Cluster_789	0.190191	0.00244753	0.00476661	Bacteria	Firmicutes	Clostridia	Clostridiales	Ruminococcaceae	Oscillibacter	unknown species
Cluster_1810	-0.189903	0.00921508	0.0160122	Bacteria	Firmicutes	Clostridia	Clostridiales	Lachnospiraceae	Multi-affiliation	Multi-affiliation
Cluster_614	0.188864	0.0164307	0.0265385	Bacteria	Firmicutes	Clostridia	Clostridiales	Lachnospiraceae	Eisenbergiella	unknown species
Cluster_383	0.187726	0.0151602	0.0246199	Bacteria	Firmicutes	Clostridia	Clostridiales	Lachnospiraceae	Multi-affiliation	Multi-affiliation
Cluster_1486	-0.186479	0.00218477	0.0042833	Bacteria	Firmicutes	Clostridia	Clostridiales	Ruminococcaceae	Flavonifractor	unknown species
Cluster_66	-0.186409	0.0243981	0.0379667	Bacteria	Firmicutes	Clostridia	Clostridiales	Ruminococcaceae	Negativibacillus	Multi-affiliation
Cluster_1629	-0.184338	0.00267938	0.00516631	Bacteria	Firmicutes	Clostridia	Clostridiales	Lachnospiraceae	Eisenbergiella	unknown species
Cluster_1103	-0.18429	0.00166581	0.00327664	Bacteria	Firmicutes	Clostridia	Clostridiales	Ruminococcaceae	unknown genus	Clostridium sp.
Cluster_1105	-0.183246	0.0042948	0.00785184	Bacteria	Firmicutes	Clostridia	Clostridiales	Ruminococcaceae	[Eubacterium] coprostanoligenes group	unknown species
Cluster_2542	-0.182829	0.00390404	0.00729406	Bacteria	Firmicutes	Clostridia	Clostridiales	Lachnospiraceae	Eisenbergiella	unknown species
Cluster_523	-0.182187	0.00983598	0.016992	Bacteria	Firmicutes	Clostridia	Clostridiales	Ruminococcaceae	Oscillibacter	unknown species
Cluster_1878	0.181579	0.0105609	0.018087	Bacteria	Firmicutes	Clostridia	Clostridiales	Clostridiales vadinBB60 group	unknown genus	unknown species
Cluster_773	0.181529	0.011723	0.0197929	Bacteria	Firmicutes	Clostridia	Clostridiales	Clostridiales vadinBB60 group	unknown genus	unknown species
Cluster_1504	-0.17987	0.00409883	0.00758665	Bacteria	Firmicutes	Clostridia	Clostridiales	Ruminococcaceae	unknown genus	Clostridium sp.
Cluster_1238	0.179364	0.00667121	0.011976	Bacteria	Firmicutes	Clostridia	Clostridiales	Ruminococcaceae	Multi-affiliation	Multi-affiliation
Cluster_297	0.178004	0.00743715	0.013114	Bacteria	Firmicutes	Clostridia	Clostridiales	Ruminococcaceae	unknown genus	unknown species
Cluster_1400	-0.177943	0.0070564	0.0125167	Bacteria	Firmicutes	Clostridia	Clostridiales	Ruminococcaceae	Ruminiclostridium 9	Multi-affiliation
Cluster_1424	-0.175244	0.0119303	0.0199732	Bacteria	Firmicutes	Clostridia	Clostridiales	Lachnospiraceae	Eisenbergiella	unknown species
Cluster_3	0.175085	0.0229463	0.0360333	Bacteria	Firmicutes	Clostridia	Clostridiales	Ruminococcaceae	Oscillibacter	unknown species
Cluster_2708	-0.171903	0.0038661	0.0072459	Bacteria	Firmicutes	Clostridia	Clostridiales	Ruminococcaceae	Oscillibacter	Multi-affiliation
Cluster_1441	-0.169998	0.00362016	0.00680636	Bacteria	Firmicutes	Clostridia	Clostridiales	Lachnospiraceae	Lachnoclostridium	unknown species
Cluster_1582	-0.169783	0.0294262	0.045201	Bacteria	Firmicutes	Clostridia	Clostridiales	Ruminococcaceae	Oscillibacter	Multi-affiliation
Cluster_207	-0.167224	0.00696842	0.0123976	Bacteria	Firmicutes	Clostridia	Clostridiales	Ruminococcaceae	[Eubacterium] coprostanoligenes group	unknown species
Cluster_260	-0.165905	0.00507175	0.00920932	Bacteria	Firmicutes	Clostridia	Clostridiales	Ruminococcaceae	Ruminiclostridium 9	unknown species
Cluster_2525	-0.163937	0.0241339	0.0377528	Bacteria	Firmicutes	Clostridia	Clostridiales	Ruminococcaceae	Multi-affiliation	Multi-affiliation
Cluster_1510	-0.163112	0.00829308	0.0144946	Bacteria	Firmicutes	Clostridia	Clostridiales	Lachnospiraceae	Multi-affiliation	Multi-affiliation
Cluster_1079	-0.160544	0.0149568	0.0243559	Bacteria	Firmicutes	Clostridia	Clostridiales	Ruminococcaceae	Intestinimonas	unknown species
Cluster_2342	-0.159839	0.0209095	0.0331437	Bacteria	Firmicutes	Clostridia	Clostridiales	Lachnospiraceae	[Ruminococcus] torques group	unknown species
Cluster_970	-0.158743	0.019638	0.031463	Bacteria	Firmicutes	Clostridia	Clostridiales	Lachnospiraceae	Multi-affiliation	Multi-affiliation
Cluster_1085	-0.157232	0.00407002	0.0075568	Bacteria	Firmicutes	Clostridia	Clostridiales	Ruminococcaceae	Ruminiclostridium 5	unknown species
Cluster_1160	-0.154381	0.0229742	0.0360333	Bacteria	Firmicutes	Clostridia	Clostridiales	Ruminococcaceae	Ruminiclostridium 9	unknown species
Cluster_1216	0.153093	0.0106959	0.0182658	Bacteria	Firmicutes	Clostridia	Clostridiales	Ruminococcaceae	unknown genus	unknown species
Cluster_41	0.151476	0.00858567	0.0149622	Bacteria	Firmicutes	Clostridia	Clostridiales	Ruminococcaceae	Ruminiclostridium 9	unknown species
Cluster_1829	0.149295	0.00941866	0.0163184	Bacteria	Firmicutes	Clostridia	Clostridiales	Ruminococcaceae	Ruminiclostridium 9	unknown species
Cluster_184	0.146386	0.00315341	0.00604024	Bacteria	Firmicutes	Clostridia	Clostridiales	Lachnospiraceae	Lachnospiraceae UCG-010	unknown species
Cluster_3142	0.145054	0.00991337	0.0170762	Bacteria	Firmicutes	Clostridia	Clostridiales	Lachnospiraceae	Lachnoclostridium	unknown species
Cluster_787	-0.145049	0.0119013	0.0199732	Bacteria	Firmicutes	Clostridia	Clostridiales	Lachnospiraceae	[Ruminococcus] gauvreauii group	unknown species
Cluster_1449	0.144989	0.0197738	0.0315956	Bacteria	Firmicutes	Clostridia	Clostridiales	Ruminococcaceae	Ruminiclostridium 9	Multi-affiliation
Cluster_1571	-0.140062	0.0128692	0.0213057	Bacteria	Firmicutes	Clostridia	Clostridiales	Ruminococcaceae	unknown genus	unknown species
Cluster_1673	0.131939	0.0220856	0.0348228	Bacteria	Proteobacteria	Gammaproteobacteria	Enterobacteriales	Enterobacteriaceae	Escherichia-Shigella	Multi-affiliation
Cluster_737	0.130875	0.0209772	0.0331629	Bacteria	Firmicutes	Clostridia	Clostridiales	Ruminococcaceae	Ruminiclostridium 9	unknown species
Cluster_1137	0.130641	0.00785823	0.013775	Bacteria	Firmicutes	Clostridia	Clostridiales	Lachnospiraceae	Lachnospiraceae UCG-010	unknown species
Cluster_2800	0.123025	0.0267909	0.0413663	Bacteria	Firmicutes	Clostridia	Clostridiales	Lachnospiraceae	[Ruminococcus] torques group	unknown species

## Sheet: Table 6
Table 6: Differentially abundant genera and families between the N and 6 lines over the two experiments, adjusting with the isolator effect
Genus	Log2FoldChange	pvalues	adjPvalues
Ruminococcaceae UCG-014	4.3482	2.89842e-19	7.39098e-18
Lachnoclostridium 5	-2.07635	4.6346e-24	2.36365e-22
Ruminiclostridium	2.07453	1.66532e-15	2.12328e-14
Ruminococcaceae UCG-013	-1.98208	2.94855e-16	5.01253e-15
Caproiciproducens	1.59826	1.66866e-08	1.06377e-07
[Eubacterium] xylanophilum group	1.53678	1.43116e-07	6.63538e-07
Christensenellaceae R-7 group	1.49616	1.23933e-10	1.05343e-09
Pseudoflavonifractor	1.22348	5.76437e-08	2.93983e-07
Butyricicoccus	-1.15715	2.15867e-05	7.33949e-05
GCA-900066575	0.92525	0.000132084	0.000374238
Streptococcus	-0.924487	1.08133e-05	3.93914e-05
Tyzzerella 3	-0.869737	3.92451e-07	1.66792e-06
Ruminococcaceae UCG-004	0.850364	7.98401e-11	8.14369e-10
DTU089	-0.849934	0.000393714	0.000956162
Pseudomonas	0.789132	8.03107e-05	0.000240932
Escherichia-Shigella	0.731394	0.00309383	0.00606867
Ruminococcus 1	0.713436	2.93582e-08	1.66363e-07
Ruminococcaceae NK4A214 group	-0.656412	1.58571e-06	6.22086e-06
Marvinbryantia	-0.580918	2.84175e-05	9.05809e-05
Lachnoclostridium	-0.523411	7.48506e-09	5.4534e-08
Ruminococcaceae UCG-010	0.509827	0.000278327	0.000709734
[Eubacterium] hallii group	-0.470085	0.0115147	0.02025
Ruminiclostridium 5	-0.438331	0.000772374	0.0017905
Sellimonas	-0.422768	0.00997621	0.018171
Anaerostipes	0.417725	0.0188111	0.0319789
Multi-affiliation	0.391518	0.00693859	0.0131062
Enterococcus	-0.390175	0.0206224	0.0339271
Flavonifractor	0.347657	0.00162406	0.00345112
Ruminiclostridium 9	0.315408	0.000953178	0.00211357
Lachnospiraceae UCG-010	-0.315366	0.00177829	0.00362771
Intestinimonas	0.301981	0.0223797	0.0356677
Family	Log2FoldChange	pvalues	adjPvalues
Bacillaceae	2.10405	1.90026e-05	5.32073e-05
Multi-affiliation	1.95092	3.09266e-16	4.32972e-15
Christensenellaceae	1.33127	4.69054e-10	3.28338e-09
Peptostreptococcaceae	1.08843	4.0494e-07	1.88972e-06
Streptococcaceae	-0.929799	8.26881e-06	2.89408e-05
Pseudomonadaceae	0.628501	0.00085819	0.00171638
Enterobacteriaceae	0.571401	0.0123174	0.0191604
Lachnospiraceae	-0.25085	0.000664182	0.00154976
Ruminococcaceae	0.183118	0.00783773	0.013716

## Sheet: Table 7
Table 7: Differentially abundant Operational Taxonomic Units (DA OTUs) between the high and low carriers (line6-exp1) adjusting with the isolator effect
OTU_id	Log2FoldChange	pvalues	adjPvalues	Kingdom	Phylum	Order	Class	Family	Genus	Species
Cluster_103	4.12196	8.55895e-05	0.00720223	Bacteria	Firmicutes	Clostridia	Clostridiales	Lachnospiraceae	unknown genus	unknown species
Cluster_887	3.05478	0.000918625	0.0243895	Bacteria	Firmicutes	Clostridia	Clostridiales	Lachnospiraceae	unknown genus	unknown species
Cluster_226	3.03549	1.35454e-06	0.000719259	Bacteria	Firmicutes	Clostridia	Clostridiales	Ruminococcaceae	Oscillibacter	Multi-affiliation
Cluster_392	2.87717	7.79277e-05	0.00720223	Bacteria	Firmicutes	Clostridia	Clostridiales	Christensenellaceae	Christensenellaceae R-7 group	unknown species
Cluster_982	2.5257	1.18799e-05	0.00315412	Bacteria	Firmicutes	Bacilli	Bacillales	Bacillaceae	Multi-affiliation	Multi-affiliation
Cluster_718	2.47582	0.0011795	0.0250526	Bacteria	Firmicutes	Bacilli	Bacillales	Bacillaceae	Multi-affiliation	Multi-affiliation
Cluster_89	2.24328	0.000607326	0.0201556	Bacteria	Firmicutes	Clostridia	Clostridiales	Ruminococcaceae	unknown genus	unknown species
Cluster_502	2.04787	0.000573891	0.0201556	Bacteria	Firmicutes	Clostridia	Clostridiales	Ruminococcaceae	Ruminiclostridium 9	unknown species
Cluster_699	-1.93718	6.85974e-05	0.00720223	Bacteria	Firmicutes	Clostridia	Clostridiales	Lachnospiraceae	Blautia	unknown species
Cluster_1363	-1.88029	0.000352643	0.0170231	Bacteria	Firmicutes	Clostridia	Clostridiales	Ruminococcaceae	Ruminiclostridium 5	unknown species
Cluster_110	-1.75183	0.00357673	0.0486986	Bacteria	Proteobacteria	Gammaproteobacteria	Enterobacteriales	Enterobacteriaceae	Multi-affiliation	Multi-affiliation
Cluster_1582	1.72347	0.000736561	0.0223403	Bacteria	Firmicutes	Clostridia	Clostridiales	Ruminococcaceae	Oscillibacter	Multi-affiliation
Cluster_1326	1.64589	0.00026389	0.0149714	Bacteria	Firmicutes	Clostridia	Clostridiales	Lachnospiraceae	CHKCI001	unknown species
Cluster_93	1.61757	0.00141476	0.0259047	Bacteria	Firmicutes	Clostridia	Clostridiales	Lachnospiraceae	Eisenbergiella	unknown species
Cluster_820	-1.60624	0.00109195	0.0244908	Bacteria	Firmicutes	Clostridia	Clostridiales	Lachnospiraceae	unknown genus	unknown species
Cluster_133	1.60399	0.00123553	0.0252333	Bacteria	Firmicutes	Clostridia	Clostridiales	Lachnospiraceae	unknown genus	unknown species
Cluster_579	1.54771	0.000281948	0.0149714	Bacteria	Firmicutes	Clostridia	Clostridiales	Lachnospiraceae	Eisenbergiella	unknown species
Cluster_350	-1.53269	0.00343261	0.0479663	Bacteria	Firmicutes	Clostridia	Clostridiales	Lachnospiraceae	[Ruminococcus] torques group	unknown species
Cluster_1954	-1.47656	2.53882e-05	0.0044937	Bacteria	Firmicutes	Clostridia	Clostridiales	Lachnospiraceae	unknown genus	unknown species
Cluster_600	-1.36982	0.00169666	0.0290621	Bacteria	Firmicutes	Clostridia	Clostridiales	Lachnospiraceae	unknown genus	unknown species
Cluster_1245	-1.32269	0.000470243	0.0201556	Bacteria	Firmicutes	Clostridia	Clostridiales	Ruminococcaceae	Ruminococcaceae NK4A214 group	unknown species
Cluster_1374	-1.23553	0.000217507	0.014437	Bacteria	Firmicutes	Clostridia	Clostridiales	Lachnospiraceae	unknown genus	unknown species
Cluster_80	-1.21774	0.000555912	0.0201556	Bacteria	Firmicutes	Clostridia	Clostridiales	Ruminococcaceae	unknown genus	unknown species
Cluster_81	-1.20774	0.00259753	0.0394083	Bacteria	Firmicutes	Clostridia	Clostridiales	Ruminococcaceae	Ruminiclostridium 5	unknown species
Cluster_54	-1.18628	0.00138689	0.0259047	Bacteria	Firmicutes	Clostridia	Clostridiales	Ruminococcaceae	Ruminococcaceae UCG-013	unknown species
Cluster_296	-1.18039	0.00198354	0.0325109	Bacteria	Firmicutes	Clostridia	Clostridiales	Lachnospiraceae	unknown genus	unknown species
Cluster_806	-1.16799	0.00223363	0.034884	Bacteria	Firmicutes	Clostridia	Clostridiales	Ruminococcaceae	Flavonifractor	unknown species
Cluster_1790	1.14661	0.00079937	0.0223403	Bacteria	Firmicutes	Clostridia	Clostridiales	Lachnospiraceae	Multi-affiliation	Multi-affiliation
Cluster_898	-1.14533	0.00110693	0.0244908	Bacteria	Firmicutes	Clostridia	Clostridiales	Ruminococcaceae	Flavonifractor	unknown species
Cluster_803	-1.1116	9.49446e-05	0.00720223	Bacteria	Firmicutes	Clostridia	Clostridiales	Lachnospiraceae	Lachnoclostridium	unknown species
Cluster_1426	1.08131	0.00103789	0.0244908	Bacteria	Firmicutes	Clostridia	Clostridiales	Lachnospiraceae	Multi-affiliation	Multi-affiliation
Cluster_724	-1.0697	0.000966985	0.0244509	Bacteria	Firmicutes	Clostridia	Clostridiales	Lachnospiraceae	Multi-affiliation	Multi-affiliation
Cluster_1569	1.05553	0.00136406	0.0259047	Bacteria	Firmicutes	Clostridia	Clostridiales	Lachnospiraceae	Multi-affiliation	Multi-affiliation
Cluster_1012	-1.05393	0.00202045	0.0325109	Bacteria	Firmicutes	Clostridia	Clostridiales	Lachnospiraceae	Lachnoclostridium	unknown species
Cluster_737	-0.988486	0.000568955	0.0201556	Bacteria	Firmicutes	Clostridia	Clostridiales	Ruminococcaceae	Ruminiclostridium 9	unknown species
Cluster_288	0.978295	0.00272279	0.0401611	Bacteria	Firmicutes	Clostridia	Clostridiales	Ruminococcaceae	Multi-affiliation	Multi-affiliation
Cluster_2962	-0.948537	0.00298581	0.0428504	Bacteria	Firmicutes	Clostridia	Clostridiales	Ruminococcaceae	Flavonifractor	unknown species
Cluster_3157	0.905833	0.000790257	0.0223403	Bacteria	Firmicutes	Clostridia	Clostridiales	Lachnospiraceae	Eisenbergiella	unknown species
Cluster_1106	-0.787231	0.00160933	0.0284852	Bacteria	Firmicutes	Clostridia	Clostridiales	Lachnospiraceae	Eisenbergiella	unknown species

## Sheet: Table 8
Table 8: Differentially abundant genera and families between high and low carriers (line6-exp1) adjusting with the isolator effect
Genus	Log2FoldChange	pvalues	adjPvalues
Christensenellaceae R-7 group	1.95623	0.000947187	0.0142078
Ruminococcaceae NK4A214 group	-1.28628	0.0003395	0.00936714
Ruminiclostridium 5	-1.1258	0.000416317	0.00936714
Family	Log2FoldChange	pvalues	adjPvalues
Christensenellaceae	1.99466	0.000524103	0.00681335

## Sheet: Table 9
Table 9: Differentially abundant pathways in common for the comparisons between line N and 61 and between high and low carriers in line 6 - exp1
			LineN vs. Line6		High vs. Low
Superclasses	Classes	Pathways	LFC	padj	LFC	padj
Amine and Polyamine Degradation	Amine and Polyamine Degradation	superpathway of N-acetylglucosamine, N-acetylmannosamine and N-acetylneuraminate degradation	-0.153733	0.000182269	-0.148005	0.00129379
Amino Acid Biosynthesis	Proteinogenic Amino Acid Biosynthesis	S-adenosyl-L-methionine cycle I	-0.10133	2.04695e-10	-0.101022	2.67386e-09
	Proteinogenic Amino Acid Biosynthesis	L-lysine biosynthesis I	-0.0519666	1.03189e-10	-0.0532229	1.66149e-11
	Proteinogenic Amino Acid Biosynthesis	L-lysine biosynthesis VI	-0.0496358	1.18616e-10	-0.0509569	1.49033e-10
	Proteinogenic Amino Acid Biosynthesis	L-isoleucine biosynthesis II	-0.0276078	0.000653377	-0.0295396	0.000158333
	Proteinogenic Amino Acid Biosynthesis	L-lysine biosynthesis III	-0.0252594	1.6735e-05	-0.0268709	8.53629e-07
	Proteinogenic Amino Acid Biosynthesis	L-isoleucine biosynthesis I (from threonine)	-0.0221284	0.00485291	-0.0239158	0.00170001
	Proteinogenic Amino Acid Biosynthesis	L-histidine biosynthesis	0.0315189	0.00118929	0.0282852	0.00288078
	Amino Acid Biosynthesis	superpathway of L-aspartate and L-asparagine biosynthesis	0.0476493	0.000213981	0.0484266	0.000418465
	Proteinogenic Amino Acid Degradation	L-histidine degradation I	-0.344823	0.00586397	-0.342502	0.00714791
	Proteinogenic Amino Acid Degradation	L-leucine degradation I	1.14796	5.77447e-05	0.86885	0.00977097
Aromatic Compound Degradation	Catechol Degradation	catechol degradation I (meta-cleavage pathway)	1.15123	6.79676e-05	1.09125	0.000218906
C1 Compound Utilization and Assimilation	CO2 Fixation	incomplete reductive TCA cycle	0.501252	0.000945008	0.509171	0.00176725
Carbohydrate Biosynthesis	Sugar Biosynthesis	CMP-legionaminate biosynthesis I	-2.53941	3.60992e-21	-2.57173	3.69436e-20
	Sugar Biosynthesis	GDP-D-glycero-&alpha;-D-manno-heptose biosynthesis	-0.53121	4.59007e-21	-0.527957	1.91956e-18
	Sugar Biosynthesis	dTDP-L-rhamnose biosynthesis I	-0.162954	1.18202e-08	-0.157979	9.1459e-08
	Polysaccharide Biosynthesis	glycogen biosynthesis I (from ADP-D-Glucose)	-0.0368925	8.59068e-05	-0.0394135	1.68343e-05
	Sugar Biosynthesis	GDP-mannose biosynthesis	0.10687	0.000143177	0.103859	0.000290635
	Carbohydrate Biosynthesis	colanic acid building blocks biosynthesis	0.176389	0.00307655	0.18002	0.00393631
	Sugar Biosynthesis	gluconeogenesis I	0.292895	0.00457558	0.312171	0.00393631
Carbohydrate Degradation	Sugar Degradation	superpathway of glucose and xylose degradation	-0.422989	5.81982e-09	-0.4151	2.18605e-08
	Sugar Degradation	sucrose degradation III (sucrose invertase)	-0.0999315	0.00167868	-0.0942038	0.00695735
	Sugar Degradation	galactose degradation I (Leloir pathway)	-0.0495284	0.000143177	-0.0498567	0.000310671
	Polysaccharide Degradation	starch degradation V	-0.0443017	6.79676e-05	-0.0453508	4.26435e-05
Carboxylate Degradation	Sugar Acid Degradation	D-galactarate degradation I	-0.616577	5.4329e-12	-0.613065	7.43368e-11
	Sugar Acid Degradation	superpathway of D-glucarate and D-galactarate degradation	-0.616577	5.4329e-12	-0.613065	7.43368e-11
	Sugar Acid Degradation	D-glucarate degradation I	-0.361415	1.1298e-06	-0.337501	4.67231e-06
	Sugar Acid Degradation	D-galacturonate degradation I	-0.102332	0.000249708	-0.0992885	0.00288078
	Carboxylate Degradation	glutaryl-CoA degradation	0.55358	1.06356e-12	0.567159	1.07724e-10
Cell Structure Biosynthesis or Antibiotic Resistance	Peptidoglycan Biosynthesis	peptidoglycan biosynthesis V (&beta;-lactam resistance)	-1.34453	0.00313076	-1.37573	0.00315151
	Peptidoglycan Biosynthesis	peptidoglycan biosynthesis IV (Enterococcus faecium)	0.25949	4.51043e-15	0.254137	3.99349e-12
Cofactor, Prosthetic Group, Electron Carrier, and Vitamin Biosynthesis	Vitamin Biosynthesis	thiamin salvage II	-0.154435	1.35535e-11	-0.152977	4.36241e-11
	NAD Metabolism	NAD salvage pathway I	-0.0866114	1.08908e-06	-0.0871022	7.55491e-06
	Vitamin Biosynthesis	adenosylcobalamin salvage from cobinamide II	0.0322258	0.00293705	0.0310744	0.00393631
	Vitamin Biosynthesis	adenosylcobalamin biosynthesis from cobyrinate a,c-diamide I	0.0326601	0.00293556	0.0313155	0.00393631
	Vitamin Biosynthesis	adenosylcobalamin salvage from cobinamide I	0.0367661	7.55755e-05	0.0361335	0.000143281
	NAD Metabolism	NAD biosynthesis I (from aspartate)	0.0812216	0.000945008	0.0825108	0.00165922
	Tetrapyrrole Biosynthesis	tetrapyrrole biosynthesis II (from glycine)	0.152209	1.71593e-09	0.16117	7.14608e-11
	Tetrapyrrole Biosynthesis	tetrapyrrole biosynthesis I (from glutamate)	0.187728	1.61339e-14	0.193493	6.27702e-16
	Vitamin Biosynthesis	superpathway of tetrahydrofolate biosynthesis and salvage	0.246845	0.0043231	0.263297	0.00288078
	Vitamin Biosynthesis	superpathway of tetrahydrofolate biosynthesis	0.2617	0.00816179	0.284541	0.00403756
Fatty Acid and Lipid Degradation	Fatty Acid Degradation	fatty acid &beta;-oxidation I	0.530808	3.77431e-07	0.614416	3.43701e-09
Fermentation	Fermentation to Short-Chain Fatty Acids	acetylene degradation	-0.117779	2.24913e-08	-0.116127	5.21884e-08
	Fermentation of Pyruvate	pyruvate fermentation to isobutanol (engineered)	-0.0507293	8.30769e-09	-0.0529171	2.67799e-09
	Fermentation of Pyruvate	pyruvate fermentation to acetone	0.349576	4.56743e-13	0.341465	3.99349e-12
	Fermentation to Short-Chain Fatty Acids	acetyl-CoA fermentation to butanoate II	0.430667	5.78501e-21	0.424373	1.32323e-18
	Fermentation to Short-Chain Fatty Acids	heterolactic fermentation	0.464945	0.000147601	0.459763	0.000841674
	Fermentation of Pyruvate	superpathway of Clostridium acetobutylicum acidogenic fermentation	0.46815	1.9493e-15	0.466502	5.15899e-14
	Fermentation to Short-Chain Fatty Acids	pyruvate fermentation to butanoate	0.488829	4.79553e-15	0.486948	1.2033e-13
	Fermentation to Short-Chain Fatty Acids	L-lysine fermentation to acetate and butanoate	0.655035	1.17554e-18	0.641905	4.9578e-17
	Fermentation to Short-Chain Fatty Acids	L-1,2-propanediol degradation	0.662765	9.50483e-22	0.66275	3.27847e-20
Glycolysis	Glycolysis	glycolysis V (Pyrococcus)	-2.08427	6.31867e-21	-2.11709	1.62157e-20
	Glycolysis	glycolysis III (from glucose)	-0.029062	1.0408e-06	-0.0301892	3.02636e-07
Inorganic Nutrient Metabolism	Nitrogen Compound Metabolism	nitrate reduction VI (assimilatory)	-0.714471	3.32299e-22	-0.717344	1.27472e-21
Nucleoside and Nucleotide Biosynthesis	Purine Nucleotide Biosynthesis	adenine and adenosine salvage III	-0.0368505	3.40167e-05	-0.0395121	1.74924e-06
	Purine Nucleotide Biosynthesis	superpathway of adenosine nucleotides de novo biosynthesis I	0.0863455	4.27482e-11	0.0853277	2.96015e-09
	Purine Nucleotide Biosynthesis	superpathway of adenosine nucleotides de novo biosynthesis II	0.130656	7.3472e-10	0.130013	2.42584e-08
	Purine Nucleotide Biosynthesis	adenosine deoxyribonucleotides de novo biosynthesis II	0.205844	3.69676e-05	0.215181	2.99753e-05
	Purine and Guanosine Biosynthesis	guanosine deoxyribonucleotides de novo biosynthesis II	0.205844	3.69676e-05	0.215181	2.99753e-05
	Pyrimidine Nucleotide Biosynthesis	pyrimidine deoxyribonucleosides salvage	0.231854	1.3602e-08	0.239463	3.92828e-08
Nucleoside and Nucleotide Degradation	Purine Nucleotide Degradation	purine nucleobases degradation I (anaerobic)	-0.366844	4.74293e-13	-0.368538	3.76525e-12
Pentose Phosphate Pathways	Pentose Phosphate Pathways	pentose phosphate pathway (non-oxidative branch)	-0.0927525	2.1511e-13	-0.0935297	3.76525e-12
Secondary Metabolite Degradation	Sugar Derivative Degradation	4-deoxy-L-threo-hex-4-enopyranuronate degradation	-0.450387	1.17256e-12	-0.45644	1.07575e-11
